# Supplementary material for: N′-[(1E)-(2,6-Difluoro­phen­yl)methyl­idene]thio­phene-2-carbohydrazide
Source: Acta Crystallogr Sect E Struct Rep Online. 2012 Jan 11;68(Pt 2):o315. doi: 10.1107/S160053681105611X (PMC3275005; doi:10.1107/S160053681105611X)
Supplement: Supplementary file 1 [file e-68-0o315-sup1.cif]

##############################################################################
#                                                                            #
# This CIF contains the data in a paper accepted for publication in          #
# Acta Crystallographica Section E. It conforms to the requirements of       #
# Notes for Authors for Acta Crystallographica Section E, and has been       #
# peer reviewed under the auspices of the IUCr Commission on Journals.       #
#                                                                            #
# Full details of the Crystallographic Information File format               #
# are given in the paper "The Crystallographic Information File (CIF):       #
# a New Standard Archive File for Crystallography" by S. R. Hall, F. H.      #
# Allen and I. D. Brown [Acta Cryst. (1991), A47, 655-685].                  #
#                                                                            #
# The current version of the core CIF dictionary is obtainable from          #
# ftp://ftp.iucr.org/pub/cif_core.dic.                                       #
#                                                                            #
# Software is freely available for graphical display of the structure(s)     #
# in this CIF. For information consult the CIF software page                 #
# http://www.iucr.org/resources/cif/software.                                #
#                                                                            #
# This file may be used for bona fide research purposes within the           #
# scientific community so long as proper attribution is given to the journal # 
# article from which it was obtained.                                        #
#                                                                            #
##############################################################################
data_global
_audit_creation_method     SHELXL-97
_journal_date_recd_electronic     2011-12-19
_journal_date_accepted     2011-12-29
_journal_name_full     'Acta Crystallographica, Section E'
_journal_year     2012
_journal_volume     68
_journal_issue      2
_journal_page_first     o315
_journal_page_last     o315
_journal_paper_category     QO
_journal_paper_doi     10.1107/S160053681105611X
_journal_coeditor_code     XU5416
_publ_contact_author
;
     Dr. Seik Weng Ng
     Department of Chemistry
     University of Malaya
     50603 Kuala Lumpur
     Malaysia
;
_publ_contact_author_email     seikweng@um.edu.my
_publ_contact_author_fax     '03 7967 4193'
_publ_contact_author_phone     '03 7967 6778'
_publ_section_title
;\
<i>N</i>'-[(1<i>E</i>)-(2,6-Difluorophenyl)methylidene]thiophene-2-\
carbohydrazide
;
loop_
    _publ_author_name
    _publ_author_address
    'Alanazi, Amer M.'
;
Department of Pharmaceutical Chemistry
College of Pharmacy
King Saud University
Riyadh 11451
Saudi Arabia
;
    'Kadi, Adnan A.'
;
Department of Pharmaceutical Chemistry
College of Pharmacy
King Saud University
Riyadh 11451
Saudi Arabia
;
    'El-Emam, Ali A.'
;
Department of Pharmaceutical Chemistry
College of Pharmacy
King Saud University
Riyadh 11451
Saudi Arabia
;
    'Ng, Seik Weng'
;
     Department of Chemistry
     University of Malaya
     50603 Kuala Lumpur
     Malaysia
     and
     Chemistry Department
     Faculty of Science
     King Abdulaziz University
     PO Box 80203 Jeddah
     Saudi Arabia
;
_publ_section_synopsis     .
data_I
_audit_creation_method     SHELXL-97
_chemical_name_systematic
;
<i>N</i>'-[(1<i>E</i>)-(2,6-Difluorophenyl)methylidene]thiophene-
2-carbohydrazide
;
_chemical_name_common     ?
_chemical_formula_moiety     'C12 H8 F2 N2 O S'
_chemical_formula_sum     'C12 H8 F2 N2 O S'
_chemical_formula_iupac     'C12 H8 F2 N2 O S'
_chemical_formula_weight     266.26
_chemical_melting_point     ?
_symmetry_cell_setting     triclinic
_symmetry_space_group_name_H-M     'P -1'
_symmetry_space_group_name_Hall     '-P 1'
loop_
    _symmetry_equiv_pos_as_xyz
    'x, y, z'
    '-x, -y, -z'
_cell_length_a     6.5032(3)
_cell_length_b     7.7516(4)
_cell_length_c     11.5224(5)
_cell_angle_alpha     95.184(4)
_cell_angle_beta     103.344(4)
_cell_angle_gamma     94.285(4)
_cell_volume     560.11(5)
_cell_formula_units_Z     2
_cell_measurement_reflns_used     3787
_cell_measurement_theta_min     2.6460
_cell_measurement_theta_max     27.5008
_cell_measurement_temperature     100(2)
_exptl_crystal_description     wedge
_exptl_crystal_colour     colorless
_exptl_crystal_size_max     0.40
_exptl_crystal_size_mid     0.30
_exptl_crystal_size_min     0.20
_exptl_crystal_density_diffrn     1.579
_exptl_crystal_density_meas     ?
_exptl_crystal_density_method     'not measured'
_exptl_crystal_F_000     272
_exptl_absorpt_coefficient_mu     0.303
_exptl_absorpt_correction_type     multi-scan
_exptl_absorpt_process_details     '(CrysAlis PRO; Agilent, 2010)'
_exptl_absorpt_correction_T_min     0.8883
_exptl_absorpt_correction_T_max     0.9418
_diffrn_ambient_temperature     100(2)
_diffrn_radiation_type     MoK\a
_diffrn_radiation_wavelength     0.71073
_diffrn_radiation_source     'SuperNova (Mo) X-ray Source'
_diffrn_radiation_monochromator     Mirror
_diffrn_measurement_device_type
                  'Agilent SuperNova Dual diffractometer with an Atlas detector'
_diffrn_measurement_method     '\w scan'
_diffrn_detector_area_resol_mean     10.4041
_diffrn_reflns_number     8250
_diffrn_reflns_av_R_equivalents     0.0345
_diffrn_reflns_av_sigmaI/netI     0.0356
_diffrn_reflns_theta_min     2.65
_diffrn_reflns_theta_max     27.56
_diffrn_reflns_theta_full     27.56
_diffrn_measured_fraction_theta_max     0.999
_diffrn_measured_fraction_theta_full     0.999
_diffrn_reflns_limit_h_min     -8
_diffrn_reflns_limit_h_max     8
_diffrn_reflns_limit_k_min     -10
_diffrn_reflns_limit_k_max     10
_diffrn_reflns_limit_l_min     -15
_diffrn_reflns_limit_l_max     14
_diffrn_standards_number     0
_diffrn_standards_interval_count     0
_diffrn_standards_interval_time     0
_diffrn_standards_decay_%     0
_reflns_number_total     2594
_reflns_number_gt     2174
_reflns_threshold_expression     I>2\s(I)
_refine_ls_structure_factor_coef     Fsqd
_refine_ls_matrix_type     full
_refine_ls_R_factor_all     0.0485
_refine_ls_R_factor_gt     0.0384
_refine_ls_wR_factor_gt     0.0998
_refine_ls_wR_factor_ref     0.1077
_refine_ls_goodness_of_fit_ref     1.072
_refine_ls_restrained_S_all     1.080
_refine_ls_number_reflns     2594
_refine_ls_number_parameters     180
_refine_ls_number_restraints     24
_refine_ls_hydrogen_treatment     mixed
_refine_ls_weighting_scheme     calc
_refine_ls_weighting_details
         'calc w=1/[\s^2^(Fo^2^)+(0.0585P)^2^+0.1004P] where P=(Fo^2^+2Fc^2^)/3'
_atom_sites_solution_hydrogens     geom
_atom_sites_solution_primary     direct
_atom_sites_solution_secondary     difmap
_refine_ls_shift/su_max     0.001
_refine_ls_shift/su_mean     0.001
_refine_diff_density_max     0.332
_refine_diff_density_min     -0.284
_refine_ls_extinction_method     none
_refine_ls_extinction_coef     ?
loop_
    _atom_type_symbol
    _atom_type_description
    _atom_type_scat_dispersion_real
    _atom_type_scat_dispersion_imag
    _atom_type_scat_source
    'C' 'C' 0.0033 0.0016
                         'International Tables Vol C Tables 4.2.6.8 and 6.1.1.4'
    'H' 'H' 0.0000 0.0000
                         'International Tables Vol C Tables 4.2.6.8 and 6.1.1.4'
    'N' 'N' 0.0061 0.0033
                         'International Tables Vol C Tables 4.2.6.8 and 6.1.1.4'
    'O' 'O' 0.0106 0.0060
                         'International Tables Vol C Tables 4.2.6.8 and 6.1.1.4'
    'F' 'F' 0.0171 0.0103
                         'International Tables Vol C Tables 4.2.6.8 and 6.1.1.4'
    'S' 'S' 0.1246 0.1234
                         'International Tables Vol C Tables 4.2.6.8 and 6.1.1.4'
_computing_data_collection     'CrysAlis PRO (Agilent, 2010)'
_computing_cell_refinement     'CrysAlis PRO (Agilent, 2010)'
_computing_data_reduction     'CrysAlis PRO (Agilent, 2010)'
_computing_structure_solution     'SHELXS97 (Sheldrick, 2008)'
_computing_structure_refinement     'SHELXL97 (Sheldrick, 2008)'
_computing_molecular_graphics     'X-SEED (Barbour, 2001)'
_computing_publication_material     'publCIF (Westrip, 2010)'
loop_
    _atom_site_type_symbol
    _atom_site_label
    _atom_site_fract_x
    _atom_site_fract_y
    _atom_site_fract_z
    _atom_site_U_iso_or_equiv
    _atom_site_adp_type
    _atom_site_calc_flag
    _atom_site_refinement_flags
    _atom_site_occupancy
    _atom_site_symmetry_multiplicity
    _atom_site_disorder_assembly
    _atom_site_disorder_group
    S S1 0.61235(9) 0.40630(10) 0.12814(6) 0.01924(19) Uani d P 0.7503(18) 1 A 1
    S S1' 0.9967(5) 0.2911(5) 0.2831(4) 0.0226(7) Uani d P 0.2497(18) 1 A 2
    F F1 1.02233(15) 0.19692(13) 0.85830(8) 0.0285(3) Uani d . 1 1 . .
    F F2 1.26733(15) 0.14995(13) 0.50356(8) 0.0270(3) Uani d . 1 1 . .
    O O1 0.47384(17) 0.48037(15) 0.34181(10) 0.0228(3) Uani d . 1 1 . .
    N N1 0.7178(2) 0.37086(17) 0.47830(12) 0.0188(3) Uani d . 1 1 . .
    N N2 0.8961(2) 0.28597(16) 0.51113(11) 0.0178(3) Uani d . 1 1 . .
    C C1 0.8196(10) 0.3496(7) 0.0668(6) 0.0214(8) Uani d PU 0.7503(18) 1 A 1
    H H1A 0.8126 0.3501 -0.0165 0.026 Uiso calc PR 0.7503(18) 1 A 1
    C C2 0.9871(9) 0.3058(8) 0.1414(3) 0.0199(7) Uani d PU 0.7503(18) 1 A 1
    H H2 1.1127 0.2725 0.1205 0.024 Uiso calc PR 0.7503(18) 1 A 1
    C C3 0.9481(7) 0.3168(7) 0.2667(5) 0.0226(7) Uani d PU 0.7503(18) 1 A 1
    H H3 1.0483 0.2915 0.3357 0.027 Uiso calc PR 0.7503(18) 1 A 1
    C C1' 0.6702(15) 0.4020(15) 0.1526(9) 0.01924(19) Uani d P 0.25 1 A 2
    H H1' 0.5350 0.4436 0.1277 0.023 Uiso calc PR 0.2497(18) 1 A 2
    C C2' 0.801(3) 0.371(2) 0.074(2) 0.0214(8) Uani d P 0.25 1 A 2
    H H2' 0.7827 0.3824 -0.0092 0.026 Uiso calc PR 0.2497(18) 1 A 2
    C C3' 0.983(3) 0.314(3) 0.1659(13) 0.0199(7) Uani d P 0.25 1 A 2
    H H3' 1.1048 0.2898 0.1375 0.024 Uiso calc PR 0.2497(18) 1 A 2
    C C4 0.7509(2) 0.36777(19) 0.26883(13) 0.0172(3) Uani d . 1 1 . .
    C C5 0.6407(2) 0.40831(19) 0.36486(13) 0.0176(3) Uani d . 1 1 A .
    C C7 0.9443(2) 0.26314(19) 0.62276(14) 0.0176(3) Uani d . 1 1 . .
    H H7 0.8547 0.3020 0.6721 0.021 Uiso calc R 1 1 . .
    C C8 1.1326(2) 0.17935(19) 0.67688(13) 0.0167(3) Uani d . 1 1 . .
    C C9 1.1710(2) 0.1525(2) 0.79783(13) 0.0190(3) Uani d . 1 1 . .
    C C10 1.3490(3) 0.0862(2) 0.86064(14) 0.0225(4) Uani d . 1 1 . .
    H H10 1.3680 0.0733 0.9435 0.027 Uiso calc R 1 1 . .
    C C11 1.4994(3) 0.0391(2) 0.79913(15) 0.0229(4) Uani d . 1 1 . .
    H H11 1.6238 -0.0069 0.8401 0.027 Uiso calc R 1 1 . .
    C C12 1.4694(2) 0.0587(2) 0.67816(15) 0.0217(3) Uani d . 1 1 . .
    H H12 1.5714 0.0246 0.6356 0.026 Uiso calc R 1 1 . .
    C C13 1.2902(2) 0.1279(2) 0.62060(14) 0.0192(3) Uani d . 1 1 . .
    H H1 0.656(3) 0.409(3) 0.535(2) 0.040(6) Uiso d . 1 1 . .
loop_
    _atom_site_aniso_label
    _atom_site_aniso_U_11
    _atom_site_aniso_U_22
    _atom_site_aniso_U_33
    _atom_site_aniso_U_12
    _atom_site_aniso_U_13
    _atom_site_aniso_U_23
    S1 0.0198(4) 0.0239(3) 0.0153(3) 0.0069(3) 0.0043(2) 0.0045(2)
    S1' 0.0216(14) 0.0257(11) 0.0218(11) 0.0042(9) 0.0074(10) 0.0018(8)
    F1 0.0271(5) 0.0443(6) 0.0201(5) 0.0167(5) 0.0120(4) 0.0075(4)
    F2 0.0266(5) 0.0396(6) 0.0208(5) 0.0157(4) 0.0119(4) 0.0080(4)
    O1 0.0185(6) 0.0310(6) 0.0209(6) 0.0117(5) 0.0054(5) 0.0045(5)
    N1 0.0168(6) 0.0247(7) 0.0175(6) 0.0095(5) 0.0071(5) 0.0026(5)
    N2 0.0135(6) 0.0196(7) 0.0208(7) 0.0053(5) 0.0043(5) 0.0026(5)
    C1 0.0245(12) 0.0234(14) 0.0196(10) 0.0062(10) 0.0103(8) 0.0032(10)
    C2 0.0207(8) 0.0267(10) 0.0157(18) 0.0046(7) 0.0111(13) 0.0002(14)
    C3 0.0216(14) 0.0257(11) 0.0218(11) 0.0042(9) 0.0074(10) 0.0018(8)
    C1' 0.0198(4) 0.0239(3) 0.0153(3) 0.0069(3) 0.0043(2) 0.0045(2)
    C2' 0.0245(12) 0.0234(14) 0.0196(10) 0.0062(10) 0.0103(8) 0.0032(10)
    C3' 0.0207(8) 0.0267(10) 0.0157(18) 0.0046(7) 0.0111(13) 0.0002(14)
    C4 0.0167(7) 0.0182(7) 0.0172(7) 0.0026(6) 0.0050(6) 0.0018(6)
    C5 0.0168(7) 0.0174(7) 0.0192(7) 0.0029(6) 0.0055(6) 0.0009(6)
    C7 0.0157(7) 0.0175(7) 0.0210(7) 0.0035(6) 0.0071(6) 0.0014(6)
    C8 0.0148(7) 0.0153(7) 0.0202(8) 0.0031(6) 0.0041(6) 0.0016(6)
    C9 0.0187(7) 0.0210(8) 0.0194(8) 0.0056(6) 0.0076(6) 0.0015(6)
    C10 0.0239(8) 0.0248(8) 0.0184(8) 0.0057(7) 0.0024(6) 0.0047(6)
    C11 0.0165(7) 0.0216(8) 0.0298(9) 0.0063(6) 0.0018(7) 0.0053(7)
    C12 0.0172(7) 0.0217(8) 0.0286(8) 0.0060(6) 0.0089(6) 0.0033(6)
    C13 0.0197(8) 0.0186(7) 0.0205(8) 0.0027(6) 0.0069(6) 0.0032(6)
loop_
    _geom_bond_atom_site_label_1
    _geom_bond_atom_site_label_2
    _geom_bond_site_symmetry_2
    _geom_bond_distance
    _geom_bond_publ_flag
    S1 C4 . 1.7269(16) ?
    S1 C1 . 1.727(6) ?
    S1' C3' . 1.360(16) ?
    S1' C4 . 1.725(3) ?
    F1 C9 . 1.3624(17) ?
    F2 C13 . 1.3500(18) ?
    O1 C5 . 1.2425(18) ?
    N1 C5 . 1.354(2) ?
    N1 N2 . 1.3702(18) ?
    N1 H1 . 0.88(2) ?
    N2 C7 . 1.284(2) ?
    C1 C2 . 1.311(8) ?
    C1 H1A . 0.9500 ?
    C2 C3 . 1.519(7) ?
    C2 H2 . 0.9500 ?
    C3 C4 . 1.374(5) ?
    C3 H3 . 0.9500 ?
    C1' C4 . 1.378(10) ?
    C1' C2' . 1.40(2) ?
    C1' H1' . 0.9500 ?
    C2' C3' . 1.52(3) ?
    C2' H2' . 0.9500 ?
    C3' H3' . 0.9500 ?
    C4 C5 . 1.474(2) ?
    C7 C8 . 1.466(2) ?
    C7 H7 . 0.9500 ?
    C8 C9 . 1.395(2) ?
    C8 C13 . 1.397(2) ?
    C9 C10 . 1.377(2) ?
    C10 C11 . 1.385(2) ?
    C10 H10 . 0.9500 ?
    C11 C12 . 1.386(2) ?
    C11 H11 . 0.9500 ?
    C12 C13 . 1.374(2) ?
    C12 H12 . 0.9500 ?
loop_
    _geom_angle_atom_site_label_1
    _geom_angle_atom_site_label_2
    _geom_angle_atom_site_label_3
    _geom_angle_site_symmetry_1
    _geom_angle_site_symmetry_3
    _geom_angle
    _geom_angle_publ_flag
    C4 S1 C1 . . 91.0(2) ?
    C3' S1' C4 . . 88.3(9) ?
    C5 N1 N2 . . 123.04(13) ?
    C5 N1 H1 . . 118.9(14) ?
    N2 N1 H1 . . 117.9(14) ?
    C7 N2 N1 . . 113.74(13) ?
    C2 C1 S1 . . 116.3(5) ?
    C2 C1 H1A . . 121.9 ?
    S1 C1 H1A . . 121.9 ?
    C1 C2 C3 . . 109.0(5) ?
    C1 C2 H2 . . 125.5 ?
    C3 C2 H2 . . 125.5 ?
    C4 C3 C2 . . 112.2(4) ?
    C4 C3 H3 . . 123.9 ?
    C2 C3 H3 . . 123.9 ?
    C4 C1' C2' . . 115.3(11) ?
    C4 C1' H1' . . 122.3 ?
    C2' C1' H1' . . 122.3 ?
    C1' C2' C3' . . 96.1(16) ?
    C1' C2' H2' . . 131.9 ?
    C3' C2' H2' . . 131.9 ?
    S1' C3' C2' . . 129.6(16) ?
    S1' C3' H3' . . 115.2 ?
    C2' C3' H3' . . 115.2 ?
    C3 C4 C1' . . 103.4(5) ?
    C3 C4 C5 . . 134.2(3) ?
    C1' C4 C5 . . 121.8(4) ?
    C1' C4 S1' . . 110.5(5) ?
    C5 C4 S1' . . 127.47(18) ?
    C3 C4 S1 . . 111.5(3) ?
    C5 C4 S1 . . 114.07(11) ?
    O1 C5 N1 . . 118.90(13) ?
    O1 C5 C4 . . 119.41(14) ?
    N1 C5 C4 . . 121.68(14) ?
    N2 C7 C8 . . 122.42(14) ?
    N2 C7 H7 . . 118.8 ?
    C8 C7 H7 . . 118.8 ?
    C9 C8 C13 . . 114.10(14) ?
    C9 C8 C7 . . 119.41(14) ?
    C13 C8 C7 . . 126.42(14) ?
    F1 C9 C10 . . 117.74(14) ?
    F1 C9 C8 . . 117.47(14) ?
    C10 C9 C8 . . 124.78(14) ?
    C9 C10 C11 . . 117.90(15) ?
    C9 C10 H10 . . 121.0 ?
    C11 C10 H10 . . 121.0 ?
    C10 C11 C12 . . 120.42(15) ?
    C10 C11 H11 . . 119.8 ?
    C12 C11 H11 . . 119.8 ?
    C13 C12 C11 . . 119.10(15) ?
    C13 C12 H12 . . 120.5 ?
    C11 C12 H12 . . 120.5 ?
    F2 C13 C12 . . 117.98(14) ?
    F2 C13 C8 . . 118.33(14) ?
    C12 C13 C8 . . 123.67(15) ?
loop_
    _geom_torsion_atom_site_label_1
    _geom_torsion_atom_site_label_2
    _geom_torsion_atom_site_label_3
    _geom_torsion_atom_site_label_4
    _geom_torsion_site_symmetry_1
    _geom_torsion_site_symmetry_2
    _geom_torsion_site_symmetry_3
    _geom_torsion_site_symmetry_4
    _geom_torsion
    _geom_torsion_publ_flag
    C5 N1 N2 C7 . . . . 179.73(14) ?
    C4 S1 C1 C2 . . . . -0.8(5) ?
    S1 C1 C2 C3 . . . . 0.4(7) ?
    C1 C2 C3 C4 . . . . 0.4(7) ?
    C4 C1' C2' C3' . . . . -1.0(16) ?
    C4 S1' C3' C2' . . . . -4.0(19) ?
    C1' C2' C3' S1' . . . . 4(2) ?
    C2 C3 C4 C1' . . . . -4.4(7) ?
    C2 C3 C4 C5 . . . . -175.6(3) ?
    C2 C3 C4 S1' . . . . 155(3) ?
    C2 C3 C4 S1 . . . . -1.0(5) ?
    C2' C1' C4 C3 . . . . 1.9(12) ?
    C2' C1' C4 C5 . . . . 174.5(10) ?
    C2' C1' C4 S1' . . . . -0.9(13) ?
    C2' C1' C4 S1 . . . . -157(4) ?
    C3' S1' C4 C3 . . . . -19(3) ?
    C3' S1' C4 C1' . . . . 2.6(10) ?
    C3' S1' C4 C5 . . . . -172.6(9) ?
    C3' S1' C4 S1 . . . . 6.6(9) ?
    C1 S1 C4 C3 . . . . 1.0(3) ?
    C1 S1 C4 C1' . . . . 23(3) ?
    C1 S1 C4 C5 . . . . 176.8(2) ?
    C1 S1 C4 S1' . . . . -2.4(3) ?
    N2 N1 C5 O1 . . . . 177.55(13) ?
    N2 N1 C5 C4 . . . . -3.2(2) ?
    C3 C4 C5 O1 . . . . 167.6(3) ?
    C1' C4 C5 O1 . . . . -2.3(6) ?
    S1' C4 C5 O1 . . . . 172.3(2) ?
    S1 C4 C5 O1 . . . . -6.89(19) ?
    C3 C4 C5 N1 . . . . -11.6(4) ?
    C1' C4 C5 N1 . . . . 178.5(5) ?
    S1' C4 C5 N1 . . . . -6.9(3) ?
    S1 C4 C5 N1 . . . . 173.89(12) ?
    N1 N2 C7 C8 . . . . -178.28(13) ?
    N2 C7 C8 C9 . . . . -177.48(14) ?
    N2 C7 C8 C13 . . . . 5.7(3) ?
    C13 C8 C9 F1 . . . . -178.95(13) ?
    C7 C8 C9 F1 . . . . 3.9(2) ?
    C13 C8 C9 C10 . . . . 1.8(2) ?
    C7 C8 C9 C10 . . . . -175.39(14) ?
    F1 C9 C10 C11 . . . . 179.29(14) ?
    C8 C9 C10 C11 . . . . -1.4(2) ?
    C9 C10 C11 C12 . . . . 0.0(2) ?
    C10 C11 C12 C13 . . . . 1.0(2) ?
    C11 C12 C13 F2 . . . . 178.28(14) ?
    C11 C12 C13 C8 . . . . -0.6(2) ?
    C9 C8 C13 F2 . . . . -179.60(13) ?
    C7 C8 C13 F2 . . . . -2.7(2) ?
    C9 C8 C13 C12 . . . . -0.7(2) ?
    C7 C8 C13 C12 . . . . 176.23(15) ?
loop_
    _geom_hbond_atom_site_label_D
    _geom_hbond_atom_site_label_H
    _geom_hbond_atom_site_label_A
    _geom_hbond_site_symmetry_A
    _geom_hbond_distance_DH
    _geom_hbond_distance_HA
    _geom_hbond_distance_DA
    _geom_hbond_angle_DHA
    N1 H1 O1 2_666 0.88(2) 1.97(2) 2.856(2) 174(2)
