# Supplementary material for: N′-[(1E)-(2,6-Difluoro­phen­yl)methyl­idene]thio­phene-2-carbohydrazide
Source: Acta Crystallogr Sect E Struct Rep Online. 2012 Jan 11;68(Pt 2):o315. doi: 10.1107/S160053681105611X (PMC3275005; doi:10.1107/S160053681105611X)
Supplement: Supplementary file 2 [file e-68-0o315-Isup2.hkl]

# 
# h,k,l, Fc-squared, Fo-squared, sigma(Fo-squared) and status flag 
# 
data_I
_shelx_title '  P-1' 
_shelx_refln_list_code          4 
_shelx_F_calc_maximum      174.08 
_exptl_crystal_F_000       272.00 
_reflns_d_resolution_high  0.7680 
 
loop_ 
 _symmetry_equiv_pos_as_xyz 
 'x, y, z' 
 '-x, -y, -z' 
 
_cell_length_a     6.5032 
_cell_length_b     7.7516 
_cell_length_c    11.5224 
_cell_angle_alpha  95.184 
_cell_angle_beta  103.344 
_cell_angle_gamma  94.285 
 
_shelx_F_squared_multiplier     1.000 
 
loop_ 
 _refln_index_h 
 _refln_index_k 
 _refln_index_l 
 _refln_F_squared_calc 
 _refln_F_squared_meas 
 _refln_F_squared_sigma 
 _refln_observed_status 
   1   0   0       15.31       12.66      0.66 o 
   2   0   0      295.72      314.44      4.71 o 
   3   0   0      358.12      376.02      5.55 o 
   4   0   0      198.55      203.80      4.09 o 
   5   0   0        0.03        0.43      0.75 o 
   6   0   0       47.52       45.81      3.20 o 
   7   0   0        1.32        2.17      1.18 o 
   8   0   0      121.93      121.80      8.22 o 
  -8   1   0        2.49        0.91      1.50 o 
  -7   1   0       69.50       64.72      3.59 o 
  -6   1   0       21.56       21.42      2.04 o 
  -5   1   0      147.09      139.60      4.08 o 
  -4   1   0       26.92       19.50      1.24 o 
  -3   1   0      555.91      625.16      8.95 o 
  -2   1   0        2.73        3.21      0.39 o 
  -1   1   0       66.21       61.43      1.39 o 
   0   1   0      252.36      262.38      5.61 o 
   1   1   0      148.55      149.77      3.69 o 
   2   1   0        1.23        1.24      0.38 o 
   3   1   0       37.57       33.76      1.38 o 
   4   1   0      160.24      177.09      3.69 o 
   5   1   0       72.31       73.34      2.76 o 
   6   1   0      250.20      259.36      7.93 o 
   7   1   0        6.05        5.91      1.37 o 
   8   1   0       12.56       19.66      6.31 o 
  -8   2   0       99.98      106.93      7.68 o 
  -7   2   0      170.41      184.02      6.42 o 
  -6   2   0       51.59       49.76      3.20 o 
  -5   2   0       22.25       22.30      1.80 o 
  -4   2   0       29.28       42.43      1.91 o 
  -3   2   0      320.84      369.38      4.92 o 
  -2   2   0      223.21      239.93      3.65 o 
  -1   2   0       37.56       38.77      1.10 o 
   0   2   0      425.57      414.66      6.51 o 
   1   2   0    30303.60    28929.19    407.10 o 
   2   2   0      128.11      120.84      2.63 o 
   3   2   0      295.70      278.66      4.98 o 
   4   2   0      128.35      132.56      4.14 o 
   5   2   0       24.01       24.22      2.15 o 
   6   2   0        1.87        2.11      1.21 o 
   7   2   0       27.30       22.73      2.91 o 
  -8   3   0       25.39       23.48      3.29 o 
  -7   3   0       13.00        8.63      2.29 o 
  -6   3   0      175.36      160.34      6.40 o 
  -5   3   0      166.73      175.63      4.79 o 
  -4   3   0        7.28        5.74      0.81 o 
  -3   3   0       33.94       58.49      2.19 o 
  -2   3   0      672.54      690.43      9.17 o 
  -1   3   0        9.29       10.85      0.81 o 
   0   3   0       57.18       53.02      1.64 o 
   1   3   0      133.29      125.86      2.91 o 
   2   3   0       83.44       84.84      2.36 o 
   3   3   0       18.72       18.38      1.35 o 
   4   3   0       26.92       24.48      1.62 o 
   5   3   0       11.80       12.01      2.11 o 
   6   3   0       41.93       40.12      4.10 o 
   7   3   0      156.89      149.93      6.49 o 
  -7   4   0      109.88      116.22      7.95 o 
  -6   4   0      107.22       97.25      4.70 o 
  -5   4   0      296.52      303.82      7.29 o 
  -4   4   0        0.09        0.08      0.33 o 
  -3   4   0      105.02      122.05      4.14 o 
  -2   4   0       87.31       99.39      2.37 o 
  -1   4   0       11.25        9.55      0.92 o 
   0   4   0      622.56      632.26      9.81 o 
   1   4   0      384.94      385.41      5.41 o 
   2   4   0     4625.70     4711.57     56.09 o 
   3   4   0      154.42      146.13      3.81 o 
   4   4   0      105.82      106.06      4.01 o 
   5   4   0        7.22        9.78      1.67 o 
   6   4   0        1.71        0.48      1.46 o 
   7   4   0        0.01        0.46      8.60 o 
  -7   5   0       24.67       37.59      4.74 o 
  -6   5   0       21.28       13.82      2.79 o 
  -5   5   0      214.19      207.28      9.84 o 
  -4   5   0      298.49      316.40     14.43 o 
  -3   5   0       18.35       17.05      1.07 o 
  -2   5   0      248.58      277.07      8.48 o 
  -1   5   0      290.47      282.98      5.31 o 
   0   5   0       23.57       27.59      1.99 o 
   1   5   0       38.56       36.31      1.97 o 
   2   5   0       27.14       21.41      1.93 o 
   3   5   0       30.86       31.75      2.48 o 
   4   5   0       21.95       22.15      2.00 o 
   5   5   0        7.17        3.56      2.31 o 
   6   5   0        4.14        5.42      2.20 o 
  -7   6   0      175.71      180.40     13.86 o 
  -6   6   0       47.84       48.76      5.31 o 
  -5   6   0       17.67       17.04      3.26 o 
  -4   6   0      424.86      428.12     23.31 o 
  -3   6   0        8.69        7.54      0.82 o 
  -2   6   0      106.18      111.35      3.85 o 
  -1   6   0        0.27        0.62      0.78 o 
   0   6   0        1.97        3.63      1.34 o 
   1   6   0      697.92      711.06     14.20 o 
   2   6   0      229.40      239.79      7.08 o 
   3   6   0      539.36      618.52     15.84 o 
   4   6   0       67.19       76.45      4.01 o 
   5   6   0       16.04       18.77      2.70 o 
   6   6   0        2.45        3.49      1.59 o 
  -6   7   0        8.42        8.54      4.46 o 
  -5   7   0       11.89       10.53      4.45 o 
  -4   7   0      138.74      131.33     16.93 o 
  -3   7   0      237.76      248.21     22.77 o 
  -2   7   0       30.22       29.70      2.00 o 
  -1   7   0      321.01      324.29      9.03 o 
   0   7   0       51.06       44.11      3.90 o 
   1   7   0       14.96       17.14      4.06 o 
   2   7   0       26.72       20.97      1.64 o 
   3   7   0        0.57        0.32      1.68 o 
   4   7   0       10.33        9.13      2.05 o 
   5   7   0       10.88       11.15      2.11 o 
  -5   8   0        1.25        1.09      1.93 o 
  -4   8   0        1.38        1.89      2.64 o 
  -3   8   0      241.05      249.82     32.31 o 
  -2   8   0        6.40        6.29      2.23 o 
  -1   8   0       52.99       52.96      3.68 o 
   0   8   0        0.96        1.39      1.63 o 
   1   8   0        3.71        2.83      3.04 o 
   2   8   0      415.29      424.97     11.72 o 
   3   8   0      129.18      137.15      5.72 o 
   4   8   0       36.92       47.49      5.77 o 
  -4   9   0        0.25       -1.03      3.00 o 
  -3   9   0       53.19       52.61      5.60 o 
  -2   9   0       95.36      113.32      8.56 o 
  -1   9   0       17.99       18.20      2.46 o 
   0   9   0      204.26      210.11      8.95 o 
   1   9   0        0.03       -1.39      1.39 o 
   2   9   0        5.53        5.46      3.75 o 
  -1  10   0        2.11       -2.42      2.50 o 
   0  10   0       11.82        8.96      2.65 o 
   0 -10   1       25.89       24.41      4.01 o 
   1 -10   1        3.39        3.18      4.99 o 
  -3  -9   1       37.27       36.89      4.50 o 
  -2  -9   1       15.49       12.53      4.36 o 
  -1  -9   1       61.09       59.92      5.33 o 
   0  -9   1        0.01        1.19      1.30 o 
   1  -9   1        1.16        2.14      1.91 o 
   2  -9   1        5.30        8.07      3.48 o 
   3  -9   1       25.08       22.58      5.14 o 
   4  -9   1       52.23       49.68      5.86 o 
  -4  -8   1       64.04       66.44      4.74 o 
  -3  -8   1      147.71      154.88      8.44 o 
  -2  -8   1       14.42       10.73      2.48 o 
   0  -8   1       21.96       16.37      2.88 o 
   1  -8   1       16.92       16.85      4.63 o 
   2  -8   1       57.06       55.31      6.04 o 
   3  -8   1        0.01        0.39      1.80 o 
   4  -8   1      249.71      247.89     29.09 o 
   5  -8   1       55.35       56.34      5.98 o 
  -5  -7   1       34.30       36.19      3.47 o 
  -4  -7   1       72.10       67.95      4.41 o 
  -3  -7   1        0.12        1.88      1.92 o 
  -2  -7   1      110.63      108.29      4.50 o 
  -1  -7   1        0.20       -0.30      1.32 o 
   0  -7   1      193.79      198.24      8.13 o 
   1  -7   1        5.02        2.09      1.04 o 
   2  -7   1        2.54        0.46      0.93 o 
   3  -7   1       37.80       36.15      7.40 o 
   4  -7   1        1.29        5.16      2.16 o 
   5  -7   1       42.41       36.89      4.85 o 
   6  -7   1       19.74       23.22      3.98 o 
  -6  -6   1        0.01       -1.34      1.34 o 
  -5  -6   1       36.84       38.30      3.35 o 
  -4  -6   1      117.61      131.05      5.77 o 
  -3  -6   1      142.45      150.96      5.87 o 
  -2  -6   1      682.89      696.07     14.31 o 
  -1  -6   1       30.23       28.03      2.86 o 
   0  -6   1      122.15      121.01      5.74 o 
   1  -6   1       77.50       74.76      3.04 o 
   2  -6   1       11.22        9.69      1.33 o 
   3  -6   1      292.86      278.35     18.17 o 
   4  -6   1        1.31        0.83      1.87 o 
   5  -6   1      168.69      152.17     10.28 o 
   6  -6   1       94.13      111.05      8.06 o 
  -6  -5   1       14.97       14.68      2.75 o 
  -5  -5   1       39.43       41.55      3.21 o 
  -4  -5   1       77.41       80.39      4.71 o 
  -3  -5   1       39.33       40.15      2.47 o 
  -2  -5   1        6.67        7.08      1.03 o 
  -1  -5   1      250.20      247.11      5.09 o 
   0  -5   1       89.49       81.38      3.32 o 
   1  -5   1      590.73      623.84      9.73 o 
   2  -5   1       65.06       64.75      5.41 o 
   3  -5   1       23.71       19.08      3.34 o 
   4  -5   1       82.76       83.22      5.83 o 
   5  -5   1       20.37       28.36      3.81 o 
   6  -5   1        8.23        6.62      2.34 o 
   7  -5   1        2.58       -0.39      1.81 o 
  -7  -4   1      352.48      347.69     16.02 o 
  -6  -4   1       27.83       25.04      4.08 o 
  -5  -4   1        0.04       -1.12      1.12 o 
  -4  -4   1      202.58      193.39      6.23 o 
  -3  -4   1      166.71      154.91      4.02 o 
  -2  -4   1      303.15      318.40      6.39 o 
  -1  -4   1     2524.33     2519.67     26.16 o 
   0  -4   1        2.02        1.95      0.54 o 
   1  -4   1      713.19      694.47      9.28 o 
   2  -4   1      171.46      189.05      5.80 o 
   3  -4   1      288.91      318.58      7.45 o 
   4  -4   1      679.91      671.27     18.33 o 
   5  -4   1        7.35        3.64      2.09 o 
   6  -4   1       24.31       16.62      3.83 o 
   7  -4   1      106.84      121.13      8.35 o 
  -7  -3   1       18.95       19.05      3.22 o 
  -6  -3   1       42.46       45.49      3.23 o 
  -5  -3   1        9.09        9.43      1.47 o 
  -4  -3   1       34.34       32.82      2.31 o 
  -3  -3   1      141.85      148.49      3.55 o 
  -2  -3   1        9.16        9.18      0.80 o 
  -1  -3   1        0.99        0.70      0.36 o 
   0  -3   1      439.53      462.50      7.83 o 
   1  -3   1      616.75      609.02     13.53 o 
   2  -3   1     1153.51     1348.70     21.74 o 
   3  -3   1      157.58      161.14      3.96 o 
   4  -3   1       46.21       41.78      1.80 o 
   5  -3   1      107.14       96.39      4.10 o 
   6  -3   1       58.85       66.74      4.07 o 
   7  -3   1        1.69        1.10      1.65 o 
  -7  -2   1        1.04        2.02      1.63 o 
  -6  -2   1      778.18      775.33     15.85 o 
  -5  -2   1        0.86        0.88      0.70 o 
  -4  -2   1        0.01       -0.25      0.60 o 
  -3  -2   1      632.77      568.65      8.91 o 
  -2  -2   1        0.41        0.66      0.37 o 
  -1  -2   1      730.50      732.03     11.66 o 
   0  -2   1     6741.09     6445.21    103.21 o 
   1  -2   1       49.80       44.34      2.57 o 
   2  -2   1      816.81      847.74     23.76 o 
   3  -2   1      160.18      186.85      5.43 o 
   4  -2   1      636.11      685.96     11.13 o 
   5  -2   1      672.94      642.66     16.69 o 
   6  -2   1       18.99       17.02      2.13 o 
   7  -2   1        8.02        8.29      1.71 o 
   8  -2   1       69.30       93.49     25.46 o 
  -8  -1   1      100.48       92.32      7.22 o 
  -7  -1   1      214.84      210.24      7.30 o 
  -6  -1   1      139.34      144.27      5.52 o 
  -5  -1   1        2.64        0.84      0.76 o 
  -4  -1   1        6.07        4.54      0.64 o 
  -3  -1   1        3.73        3.99      0.50 o 
  -2  -1   1      163.09      166.12      4.02 o 
  -1  -1   1        0.17        0.32      0.25 o 
   0  -1   1        7.37        9.48      0.56 o 
   1  -1   1      329.96      366.43      9.48 o 
   2  -1   1     1110.81     1203.61     16.11 o 
   3  -1   1      771.48      941.16     12.20 o 
   4  -1   1      168.89      166.36      4.11 o 
   5  -1   1       36.20       34.29      2.26 o 
   6  -1   1       79.68       75.38      3.77 o 
   7  -1   1       48.69       52.89      3.87 o 
   8  -1   1        9.25       10.99      3.86 o 
  -8   0   1       29.03       29.35      4.15 o 
  -7   0   1       12.90       12.52      1.63 o 
  -6   0   1        2.08        1.20      1.16 o 
  -5   0   1     1086.82     1130.28     19.69 o 
  -4   0   1      270.79      297.19      4.75 o 
  -3   0   1        2.02        0.98      0.32 o 
  -2   0   1      932.10      926.83      9.18 o 
  -1   0   1     3541.37     3823.11     50.11 o 
   1   0   1     3957.98     4142.38     47.51 o 
   2   0   1       96.12       93.51      2.29 o 
   3   0   1       97.59       94.12      2.44 o 
   4   0   1       74.28       69.13      2.57 o 
   5   0   1      420.51      417.97      7.90 o 
   6   0   1      274.17      264.76      8.27 o 
   7   0   1       26.64       25.92      2.29 o 
   8   0   1       32.30       32.08      4.20 o 
  -8   1   1       16.91       17.21      3.50 o 
  -7   1   1       96.28      100.82      4.41 o 
  -6   1   1      503.66      533.87     10.78 o 
  -5   1   1      352.88      380.84      7.17 o 
  -4   1   1      249.01      287.48      4.67 o 
  -3   1   1        7.88        6.39      0.67 o 
  -2   1   1      193.24      229.78      3.46 o 
  -1   1   1       16.22       14.77      0.57 o 
   0   1   1        4.60        4.14      0.44 o 
   1   1   1       36.48       41.19      1.20 o 
   2   1   1       66.69       69.79      1.95 o 
   3   1   1      506.02      492.73      6.89 o 
   4   1   1      186.80      207.07      4.72 o 
   5   1   1      162.53      164.65      7.13 o 
   6   1   1       12.81        7.70      1.93 o 
   7   1   1       29.78       24.62      2.63 o 
  -8   2   1      108.55      102.99     11.82 o 
  -7   2   1       49.08       47.50      2.85 o 
  -6   2   1      155.00      148.45      4.49 o 
  -5   2   1       11.86       11.30      1.33 o 
  -4   2   1      713.35      781.34      9.80 o 
  -3   2   1     1097.80     1251.26     13.91 o 
  -2   2   1       35.69       32.10      1.16 o 
  -1   2   1      211.07      193.98      2.86 o 
   0   2   1     9768.21     9711.64    109.70 o 
   1   2   1      291.35      279.61      5.77 o 
   2   2   1      199.48      217.64      3.58 o 
   3   2   1       26.14       20.06      2.20 o 
   4   2   1       24.64       22.39      1.37 o 
   5   2   1       29.38       26.05      2.40 o 
   6   2   1      117.56      121.56      5.37 o 
   7   2   1       43.31       33.04      3.09 o 
  -8   3   1        6.66        5.31      2.04 o 
  -7   3   1       38.25       36.44      2.82 o 
  -6   3   1       28.59       33.51      4.34 o 
  -5   3   1      567.54      575.98     10.35 o 
  -4   3   1      400.60      433.00      7.36 o 
  -3   3   1      725.89      830.01     12.59 o 
  -2   3   1        1.57        0.79      0.37 o 
  -1   3   1      399.94      437.19      6.21 o 
   0   3   1        2.48        2.79      0.57 o 
   1   3   1       25.38       27.23      1.07 o 
   2   3   1       73.28       68.37      2.19 o 
   3   3   1        0.05       -0.49      0.49 o 
   4   3   1      107.59      103.17      4.19 o 
   5   3   1       45.71       45.79      3.17 o 
   6   3   1      139.90      144.65      6.03 o 
   7   3   1        1.24        2.58      1.59 o 
  -7   4   1      172.86      175.81      7.90 o 
  -6   4   1       48.39       49.29      3.43 o 
  -5   4   1      327.73      351.90      7.07 o 
  -4   4   1       51.65       56.59      2.12 o 
  -3   4   1      122.11      128.88      2.97 o 
  -2   4   1     1038.25     1084.11     12.48 o 
  -1   4   1       23.46       23.84      1.17 o 
   0   4   1       12.56       12.81      1.13 o 
   1   4   1     5446.98     5373.85     85.68 o 
   2   4   1       29.99       31.23      1.49 o 
   3   4   1       23.72       19.56      1.61 o 
   4   4   1        3.08        2.24      0.85 o 
   5   4   1       92.29       97.17      4.20 o 
   6   4   1        6.53        7.89      1.64 o 
   7   4   1       11.33       10.94      2.06 o 
  -7   5   1       20.39       21.90      3.10 o 
  -6   5   1       57.56       66.73      5.57 o 
  -5   5   1        1.75        1.39      0.61 o 
  -4   5   1      256.23      247.91      6.81 o 
  -3   5   1      150.94      160.26      4.24 o 
  -2   5   1      638.84      656.95     16.55 o 
  -1   5   1        0.94        1.39      0.58 o 
   0   5   1      236.31      251.43      6.49 o 
   1   5   1        2.29        1.12      0.54 o 
   2   5   1       15.75       15.72      1.38 o 
   3   5   1       33.82       33.58      2.10 o 
   4   5   1        3.33        4.37      1.21 o 
   5   5   1       12.40       10.89      1.61 o 
   6   5   1       18.25       13.94      2.11 o 
  -7   6   1        5.60        8.16      2.27 o 
  -6   6   1      122.00      129.07      8.25 o 
  -5   6   1       13.80       14.38      2.82 o 
  -4   6   1      260.80      234.15     11.97 o 
  -3   6   1      115.68      117.65      4.44 o 
  -2   6   1        0.15       -0.41      0.93 o 
  -1   6   1      338.48      319.03      9.82 o 
   0   6   1        0.18        1.91      1.57 o 
   1   6   1       91.98       81.26      2.78 o 
   2   6   1     1976.91     1995.69     28.48 o 
   3   6   1        0.52        0.15      0.98 o 
   4   6   1       49.83       52.40      4.18 o 
   5   6   1        1.20        0.11      1.09 o 
  -6   7   1       25.60       24.19      6.15 o 
  -5   7   1       52.76       56.21      6.11 o 
  -4   7   1       39.31       37.72      6.32 o 
  -3   7   1       42.06       40.58      3.25 o 
  -2   7   1        1.97        0.31      1.07 o 
  -1   7   1      292.03      258.00      9.47 o 
   0   7   1        0.82        0.86      0.85 o 
   1   7   1      113.06      113.10      5.28 o 
   2   7   1        0.65        0.49      1.02 o 
   3   7   1       14.39       11.54      1.88 o 
   4   7   1        8.14       10.73      1.97 o 
   5   7   1        0.15        0.65      1.56 o 
  -5   8   1       26.74       21.52      3.80 o 
  -4   8   1        0.00       -0.91      1.97 o 
  -3   8   1       93.95       97.52     18.54 o 
  -2   8   1      137.31      141.13      8.24 o 
  -1   8   1        3.77        5.85      1.55 o 
   0   8   1       42.22       41.68      3.13 o 
   1   8   1       17.79       14.71      1.94 o 
   2   8   1       80.42       76.94      6.02 o 
   3   8   1      578.33      611.00     18.94 o 
   4   8   1        0.04       -1.22      1.70 o 
  -4   9   1       30.83       31.58      4.57 o 
  -3   9   1       55.56       50.20      5.39 o 
  -2   9   1        1.68        3.20      1.87 o 
  -1   9   1       30.73       25.94      2.54 o 
   0   9   1       83.29       72.05      4.95 o 
   1   9   1        0.95        0.17      1.48 o 
   2   9   1       39.70       46.54      5.10 o 
   0 -10   2        2.02        2.87      3.36 o 
   1 -10   2        1.36       -0.71      5.01 o 
  -3  -9   2       14.45       18.65      3.39 o 
  -2  -9   2        7.68        7.15      2.86 o 
  -1  -9   2       12.44       16.72      3.64 o 
   0  -9   2        0.11       -0.21      1.26 o 
   1  -9   2        4.17        7.15      2.43 o 
   2  -9   2        4.54        1.39      6.93 o 
   3  -9   2        1.43       -0.39      2.60 o 
   4  -9   2        9.24       10.27      3.30 o 
  -4  -8   2        1.68        0.95      1.69 o 
  -3  -8   2       16.23       16.35      2.92 o 
  -2  -8   2       53.88       54.81      4.87 o 
  -1  -8   2        2.27        0.41      1.49 o 
   0  -8   2      261.76      280.11      9.15 o 
   1  -8   2        8.30        8.98      1.77 o 
   2  -8   2       23.28       25.07      3.76 o 
   3  -8   2       69.47       70.54      6.47 o 
   4  -8   2       28.94       26.96      4.28 o 
   5  -8   2        5.06        7.08      2.80 o 
  -5  -7   2      103.18      115.86      6.11 o 
  -4  -7   2        4.40        5.68      1.71 o 
  -3  -7   2       42.22       42.31      4.14 o 
  -2  -7   2       24.57       25.57      3.11 o 
  -1  -7   2        3.63        3.13      1.37 o 
   0  -7   2       28.66       24.78      2.46 o 
   1  -7   2        1.08        0.55      0.68 o 
   2  -7   2       60.78       54.10      4.57 o 
   3  -7   2        6.32        3.68      2.08 o 
   4  -7   2        3.65        3.71      4.00 o 
   5  -7   2       32.60       34.94      5.27 o 
   6  -7   2        2.13        3.33      2.38 o 
  -6  -6   2        6.03        5.75      1.70 o 
  -5  -6   2        6.24        6.63      1.72 o 
  -4  -6   2        1.52        2.81      1.29 o 
  -3  -6   2        2.82        2.45      1.08 o 
  -2  -6   2      167.20      166.33     12.88 o 
  -1  -6   2       33.29       35.72      2.62 o 
   0  -6   2       17.56       14.45      2.63 o 
   1  -6   2      590.38      584.12     11.53 o 
   2  -6   2       13.35       11.54      0.79 o 
   3  -6   2       82.05       85.04      6.09 o 
   4  -6   2      143.79      150.19     14.63 o 
   5  -6   2       10.13        9.79      2.66 o 
   6  -6   2       34.65       26.78      4.25 o 
  -6  -5   2       31.54       30.90      2.97 o 
  -5  -5   2      135.46      135.53      5.83 o 
  -4  -5   2      127.95      126.79      5.29 o 
  -3  -5   2       20.11       19.96      2.00 o 
  -2  -5   2       87.56       82.86      3.78 o 
  -1  -5   2       23.18       20.90      1.58 o 
   0  -5   2        3.51        5.80      0.79 o 
   1  -5   2        2.49        1.44      0.57 o 
   2  -5   2       20.26       29.18      3.30 o 
   3  -5   2      151.45      147.48     15.85 o 
   4  -5   2        0.33        0.88      1.55 o 
   5  -5   2        2.23        6.95      2.28 o 
   6  -5   2       42.56       44.58      5.07 o 
   7  -5   2        0.16       -2.15      2.25 o 
  -7  -4   2       52.86       50.57      5.20 o 
  -6  -4   2       17.31       19.29      2.29 o 
  -5  -4   2       34.68       37.10      3.94 o 
  -4  -4   2       31.65       33.15      3.13 o 
  -3  -4   2       18.31       15.00      1.88 o 
  -2  -4   2       15.14       14.78      1.28 o 
  -1  -4   2      661.25      636.30      7.19 o 
   0  -4   2       22.28       17.25      1.02 o 
   1  -4   2      349.44      377.21      7.20 o 
   2  -4   2      627.21      675.62     13.63 o 
   3  -4   2       16.57       17.25      2.66 o 
   4  -4   2      120.68      127.01      7.15 o 
   5  -4   2      193.46      161.27      8.74 o 
   6  -4   2        0.31        1.86      2.00 o 
   7  -4   2       40.83       37.43      3.89 o 
  -7  -3   2      241.23      226.01     13.24 o 
  -6  -3   2        0.41        0.57      0.93 o 
  -5  -3   2      176.78      187.79      6.17 o 
  -4  -3   2      409.11      420.25      8.59 o 
  -3  -3   2       53.88       53.46      1.75 o 
  -2  -3   2       91.51       90.08      2.46 o 
  -1  -3   2      109.16      103.35      2.87 o 
   0  -3   2        0.05        0.34      0.38 o 
   1  -3   2       60.95       60.14      1.70 o 
   2  -3   2       79.92       91.73      4.82 o 
   3  -3   2       78.02       85.66      4.13 o 
   4  -3   2      121.07      118.18      8.48 o 
   5  -3   2        5.87        7.67      1.02 o 
   6  -3   2        0.00       -1.07      1.07 o 
   7  -3   2       17.75       16.15      3.27 o 
  -8  -2   2        2.65        1.02      1.91 o 
  -7  -2   2      243.42      235.08     10.86 o 
  -6  -2   2      104.02      101.54      4.50 o 
  -5  -2   2        7.56        7.52      1.05 o 
  -4  -2   2      135.39      125.00      3.23 o 
  -3  -2   2      315.36      303.50      7.49 o 
  -2  -2   2       91.63       78.67      2.22 o 
  -1  -2   2        2.00        2.78      0.45 o 
   0  -2   2     1040.96     1079.43     14.69 o 
   1  -2   2      835.97      838.41     17.24 o 
   2  -2   2     1117.53     1218.38     25.89 o 
   3  -2   2       85.93       95.38      3.44 o 
   4  -2   2       29.40       28.46      1.79 o 
   5  -2   2       79.34       71.92      2.98 o 
   6  -2   2      121.64      115.40      6.19 o 
   7  -2   2        0.01        1.54      1.26 o 
  -8  -1   2        0.97       -0.01      1.87 o 
  -7  -1   2        5.24        5.34      2.01 o 
  -6  -1   2      395.22      390.15      8.34 o 
  -5  -1   2       14.87       13.53      1.26 o 
  -4  -1   2      404.61      409.00      6.54 o 
  -3  -1   2      792.85      829.12     13.98 o 
  -2  -1   2        0.06        0.26      0.24 o 
  -1  -1   2      561.56      548.29     10.92 o 
   0  -1   2       67.25       73.42      1.56 o 
   1  -1   2      148.19      141.88      4.82 o 
   2  -1   2      274.43      289.01      7.34 o 
   3  -1   2      311.83      327.56      5.20 o 
   4  -1   2       98.51       98.68      2.85 o 
   5  -1   2       35.39       34.71      2.34 o 
   6  -1   2       10.48       13.39      1.74 o 
   7  -1   2        2.38        1.20      1.08 o 
  -8   0   2       49.30       54.81      5.59 o 
  -7   0   2        0.11       -0.64      1.24 o 
  -6   0   2      926.64      964.15     15.55 o 
  -5   0   2      134.21      138.18      5.30 o 
  -4   0   2        9.57        9.87      0.72 o 
  -3   0   2      380.28      383.81      4.92 o 
  -2   0   2     1610.60     1651.07     16.57 o 
  -1   0   2      172.02      166.61      4.85 o 
   0   0   2      419.71      414.31      4.46 o 
   1   0   2      238.86      246.13      4.38 o 
   2   0   2     1713.41     1751.30     22.41 o 
   3   0   2      943.40     1039.26      9.63 o 
   4   0   2       91.71       85.83      2.74 o 
   5   0   2       35.40       35.45      3.08 o 
   6   0   2       22.76       27.75      2.64 o 
   7   0   2       32.02       23.20      2.62 o 
  -8   1   2       27.30       29.40      3.31 o 
  -7   1   2       14.73       13.85      2.20 o 
  -6   1   2        0.54       -0.98      0.98 o 
  -5   1   2      426.89      437.83      8.65 o 
  -4   1   2      118.19      127.07      3.64 o 
  -3   1   2      302.90      371.06      5.01 o 
  -2   1   2      696.38      813.67      8.87 o 
  -1   1   2       32.67       35.92      0.94 o 
   0   1   2      672.62      644.18      8.43 o 
   1   1   2        0.42        0.02      0.28 o 
   2   1   2      403.45      369.76      5.78 o 
   3   1   2      254.38      259.30      4.81 o 
   4   1   2      283.04      276.36      6.38 o 
   5   1   2       70.60       76.88      3.45 o 
   6   1   2        3.02        4.78      2.26 o 
   7   1   2        2.74        0.80      1.33 o 
  -8   2   2       23.34       25.31      3.12 o 
  -7   2   2       11.06       13.38      2.26 o 
  -6   2   2       31.40       30.39      1.71 o 
  -5   2   2     1810.05     1940.63     26.57 o 
  -4   2   2       44.06       52.85      1.99 o 
  -3   2   2      114.62      125.08      2.49 o 
  -2   2   2      430.29      450.82      5.78 o 
  -1   2   2     1594.12     1633.23     19.92 o 
   0   2   2       65.61       56.70      2.39 o 
   1   2   2      350.84      371.59      4.94 o 
   2   2   2        7.10        6.96      0.72 o 
   3   2   2      761.82      752.11     11.89 o 
   4   2   2      360.51      375.64      8.88 o 
   5   2   2      266.25      255.95      8.60 o 
   6   2   2       15.80       14.81      2.04 o 
   7   2   2        1.86        0.73      1.22 o 
  -8   3   2      113.12      131.45     13.95 o 
  -7   3   2       31.57       35.88      2.63 o 
  -6   3   2       74.62       73.08      3.12 o 
  -5   3   2       18.90       19.73      1.36 o 
  -4   3   2      186.90      187.60      3.93 o 
  -3   3   2      186.53      200.34      4.17 o 
  -2   3   2        4.85        6.40      0.82 o 
  -1   3   2       85.30       92.84      2.18 o 
   0   3   2       13.99       11.44      0.81 o 
   1   3   2      185.43      189.46      3.80 o 
   2   3   2       18.39       13.95      1.03 o 
   3   3   2      216.48      204.15      5.09 o 
   4   3   2      122.80      119.60      4.61 o 
   5   3   2      143.48      143.76      5.57 o 
   6   3   2       32.82       32.70      2.91 o 
   7   3   2        0.24        0.56      1.30 o 
  -7   4   2       39.98       35.68      3.48 o 
  -6   4   2       18.61       15.20      1.84 o 
  -5   4   2      124.49      132.41      5.06 o 
  -4   4   2     1606.65     1722.53     19.15 o 
  -3   4   2       13.63       12.97      1.02 o 
  -2   4   2      134.68      137.05      3.42 o 
  -1   4   2      113.14      105.92      2.41 o 
   0   4   2      254.13      241.20      5.43 o 
   1   4   2        2.65        1.95      0.63 o 
   2   4   2       69.49       76.97      2.68 o 
   3   4   2       40.91       43.29      2.16 o 
   4   4   2      112.70      120.41      4.84 o 
   5   4   2       91.88      100.28      4.76 o 
   6   4   2      176.24      187.01      8.13 o 
  -7   5   2      122.97      144.13      7.20 o 
  -6   5   2       23.16       22.45      2.79 o 
  -5   5   2      151.30      159.22      5.52 o 
  -4   5   2       43.58       43.14      2.56 o 
  -3   5   2        7.28        6.01      0.93 o 
  -2   5   2      124.35      125.23      4.57 o 
  -1   5   2       74.07       77.99      2.52 o 
   0   5   2        7.69        6.23      0.92 o 
   1   5   2        2.85        2.55      0.62 o 
   2   5   2       61.36       57.15      2.52 o 
   3   5   2       25.39       26.17      1.82 o 
   4   5   2       57.06       56.82      3.48 o 
   5   5   2       72.90       68.24      4.13 o 
   6   5   2       60.54       70.80      6.16 o 
  -7   6   2       86.66       94.30      6.09 o 
  -6   6   2       15.54       15.73      2.83 o 
  -5   6   2      120.03      126.81      7.63 o 
  -4   6   2      179.08      174.58      5.04 o 
  -3   6   2      607.41      587.03     19.83 o 
  -2   6   2       80.55       82.56      3.97 o 
  -1   6   2       48.56       43.70      2.14 o 
   0   6   2        0.04       -0.04      0.71 o 
   1   6   2        1.35        0.34      0.79 o 
   2   6   2        3.37        3.04      0.94 o 
   3   6   2        2.95        0.95      0.96 o 
   4   6   2       21.64       26.89      2.64 o 
   5   6   2        0.09       -1.36      1.36 o 
  -6   7   2       78.22       85.08      5.80 o 
  -5   7   2       12.27       13.92      2.37 o 
  -4   7   2      138.25      130.74     19.22 o 
  -3   7   2       34.33       39.21      2.96 o 
  -2   7   2       11.26       10.46      1.51 o 
  -1   7   2       57.14       55.45      3.38 o 
   0   7   2       92.18       97.50      3.91 o 
   1   7   2       40.14       39.16      2.78 o 
   2   7   2       29.91       27.54      2.64 o 
   3   7   2       12.43       13.05      2.13 o 
   4   7   2       11.25       15.73      3.06 o 
  -5   8   2        0.09       -1.64      1.64 o 
  -4   8   2      145.55      144.55      7.28 o 
  -3   8   2      159.86      147.20      8.32 o 
  -2   8   2      101.59       95.43      4.36 o 
  -1   8   2       45.31       43.59      3.25 o 
   0   8   2        5.09        4.62      1.13 o 
   1   8   2       19.07       12.84      5.38 o 
   2   8   2       50.73       46.24      4.83 o 
   3   8   2       11.14       14.24      3.11 o 
  -4   9   2        5.59        0.62      1.72 o 
  -3   9   2       77.43       65.84      4.97 o 
  -2   9   2        9.98        9.22      2.16 o 
  -1   9   2       19.00       18.37      2.38 o 
   0   9   2       13.58       13.94      4.00 o 
   1   9   2       49.87       59.30      4.31 o 
   2   9   2       26.60       24.30      3.86 o 
   0 -10   3        0.89        2.11      4.35 o 
   1 -10   3        2.27        0.60      2.67 o 
  -3  -9   3        1.95        4.37      3.45 o 
  -2  -9   3        3.06        3.55      2.45 o 
  -1  -9   3       11.86       12.51      2.24 o 
   0  -9   3        0.20        0.20      1.18 o 
   1  -9   3        1.22        3.20      2.08 o 
   2  -9   3        4.48        5.19      2.95 o 
   3  -9   3       44.18       41.32     11.55 o 
  -4  -8   3        4.11        4.56      1.95 o 
  -3  -8   3        0.02        0.96      1.60 o 
  -2  -8   3       19.69       20.87      3.17 o 
  -1  -8   3       53.38       57.48      4.17 o 
   0  -8   3       51.64       50.41      3.84 o 
   1  -8   3        3.61        3.34      1.23 o 
   2  -8   3        5.01        5.96      2.37 o 
   3  -8   3      158.28      163.95      9.99 o 
   4  -8   3        0.29        3.20      2.22 o 
   5  -8   3        0.32       -2.02      8.28 o 
  -5  -7   3       29.09       29.54      4.08 o 
  -4  -7   3       35.48       37.12      4.21 o 
  -3  -7   3        5.24        4.44      1.86 o 
  -2  -7   3        1.22        0.73      1.29 o 
  -1  -7   3       41.22       40.09      3.14 o 
   0  -7   3       59.93       56.74      3.69 o 
   1  -7   3       11.49        6.97      1.07 o 
   2  -7   3       16.20       10.45      3.03 o 
   3  -7   3       39.86       27.80      4.30 o 
   4  -7   3       32.01       27.13      7.07 o 
   5  -7   3       12.42        8.98      2.96 o 
  -6  -6   3       13.59        8.39      2.49 o 
  -5  -6   3       16.70       14.50      2.26 o 
  -4  -6   3       77.56       79.21      5.74 o 
  -3  -6   3       43.58       53.31      6.46 o 
  -2  -6   3        0.55        2.40      1.43 o 
  -1  -6   3       50.29       50.71      3.12 o 
   0  -6   3      135.08      145.62      5.19 o 
   1  -6   3      154.93      154.86      4.35 o 
   2  -6   3       57.67       58.04      9.03 o 
   3  -6   3       91.85       93.51      6.65 o 
   4  -6   3      164.57      170.87      9.40 o 
   5  -6   3        4.17        1.03      3.39 o 
   6  -6   3       14.77       19.14      6.50 o 
  -7  -5   3        1.03       -1.67      1.75 o 
  -6  -5   3       45.40       48.22      4.88 o 
  -5  -5   3      101.67      100.50      6.43 o 
  -4  -5   3       10.75        9.74      1.62 o 
  -3  -5   3      135.61      132.90      6.52 o 
  -2  -5   3       21.05       21.30      1.99 o 
  -1  -5   3       78.57       69.53      3.34 o 
   0  -5   3      158.55      143.61      4.04 o 
   1  -5   3      101.06       96.39      2.97 o 
   2  -5   3      132.22      125.48      6.85 o 
   3  -5   3       44.46       47.62      4.53 o 
   4  -5   3      153.34      121.15      7.46 o 
   5  -5   3       13.59       12.55      5.51 o 
   6  -5   3        2.12        1.35      1.68 o 
   7  -5   3        8.66       10.87      3.04 o 
  -7  -4   3        0.06       -1.24      3.76 o 
  -6  -4   3       26.84       29.65      2.69 o 
  -5  -4   3      103.70       96.22      4.52 o 
  -4  -4   3      116.85      125.50      5.00 o 
  -3  -4   3       61.43       58.03      3.05 o 
  -2  -4   3      246.83      239.19      5.60 o 
  -1  -4   3        0.65        0.52      0.53 o 
   0  -4   3       55.50       56.17      2.04 o 
   1  -4   3      426.96      451.52      8.82 o 
   2  -4   3      197.81      220.56      8.68 o 
   3  -4   3      205.62      210.46      9.31 o 
   4  -4   3      214.26      225.27     10.04 o 
   5  -4   3       56.55       52.59      5.06 o 
   6  -4   3        9.78       10.51      2.70 o 
   7  -4   3       35.39       29.91      3.62 o 
  -7  -3   3       53.49       52.62      5.17 o 
  -6  -3   3        0.62        0.07      1.64 o 
  -5  -3   3      279.77      272.62      8.75 o 
  -4  -3   3      194.98      191.84      7.14 o 
  -3  -3   3       22.36       21.36      1.13 o 
  -2  -3   3      223.43      208.52      4.63 o 
  -1  -3   3      170.62      160.70      3.44 o 
   0  -3   3      387.07      358.16      6.40 o 
   1  -3   3      270.30      267.98      8.25 o 
   2  -3   3       27.37       27.71      2.82 o 
   3  -3   3      361.70      328.04     11.14 o 
   4  -3   3       65.21       51.77      2.90 o 
   5  -3   3      273.02      232.31      7.02 o 
   6  -3   3        2.40        4.78      1.67 o 
   7  -3   3        0.70       -2.42      2.42 o 
  -8  -2   3       19.30       25.24      4.03 o 
  -7  -2   3        0.23        3.14      1.70 o 
  -6  -2   3        0.10        0.39      0.74 o 
  -5  -2   3       19.90       14.58      2.31 o 
  -4  -2   3      434.04      434.21     10.35 o 
  -3  -2   3      655.91      669.72      9.80 o 
  -2  -2   3       24.11       23.75      1.68 o 
  -1  -2   3      900.92      868.43     11.96 o 
   0  -2   3        0.02        0.23      0.34 o 
   1  -2   3        2.40        2.99      0.50 o 
   2  -2   3      863.15     1018.50     30.15 o 
   3  -2   3       77.30       89.72      2.88 o 
   4  -2   3      299.20      285.65      7.44 o 
   5  -2   3      150.28      145.55      4.34 o 
   6  -2   3        0.02       -0.72      2.02 o 
   7  -2   3        9.68       11.63      2.26 o 
  -8  -1   3        7.51       11.06      2.93 o 
  -7  -1   3      104.23       83.61      6.42 o 
  -6  -1   3       96.40       93.69      3.80 o 
  -5  -1   3       27.89       26.50      1.58 o 
  -4  -1   3     1013.07     1035.85     15.30 o 
  -3  -1   3      150.24      154.67      5.82 o 
  -2  -1   3      288.97      287.55      5.50 o 
  -1  -1   3       96.39       82.61      2.96 o 
   0  -1   3      491.87      454.46      4.75 o 
   1  -1   3      525.68      492.07      7.73 o 
   2  -1   3      139.82      123.41      3.26 o 
   3  -1   3       17.30       17.22      1.26 o 
   4  -1   3      310.78      282.99      5.74 o 
   5  -1   3       59.85       53.53      2.93 o 
   6  -1   3      257.08      239.92      7.22 o 
   7  -1   3        0.18        2.03      1.15 o 
  -8   0   3       75.97       83.25      6.93 o 
  -7   0   3        1.61        0.84      1.39 o 
  -6   0   3        1.42        1.39      0.91 o 
  -5   0   3        8.80        8.31      0.86 o 
  -4   0   3        0.03        0.16      0.21 o 
  -3   0   3      799.79      885.39     10.79 o 
  -2   0   3     1940.38     2051.80     29.43 o 
  -1   0   3      802.52      797.96      9.62 o 
   0   0   3     1120.75     1109.12     10.41 o 
   1   0   3        2.66        1.44      0.45 o 
   2   0   3      151.58      153.90      3.54 o 
   3   0   3      484.31      528.70      9.39 o 
   4   0   3        3.78        3.74      1.26 o 
   5   0   3      203.77      194.30      5.22 o 
   6   0   3       41.77       44.15      3.36 o 
   7   0   3       16.40       12.56      2.14 o 
  -8   1   3        1.22       -0.68      2.20 o 
  -7   1   3        3.25       -1.04      1.42 o 
  -6   1   3      267.00      265.73      7.21 o 
  -5   1   3      240.42      241.78      4.63 o 
  -4   1   3      137.25      137.82      3.34 o 
  -3   1   3     1909.92     2218.19     20.72 o 
  -2   1   3        2.16        1.04      0.23 o 
  -1   1   3      714.26      736.29     13.94 o 
   0   1   3       17.84       25.77      1.28 o 
   1   1   3      366.74      373.25      6.19 o 
   2   1   3      150.73      132.06      2.86 o 
   3   1   3        5.72        4.60      0.79 o 
   4   1   3       91.98      102.55      4.65 o 
   5   1   3       86.57       81.85      4.13 o 
   6   1   3       26.26       27.37      2.66 o 
   7   1   3      148.53      145.91      6.61 o 
  -8   2   3       31.82       31.63      3.57 o 
  -7   2   3       91.17       84.99      5.24 o 
  -6   2   3       26.82       26.18      2.17 o 
  -5   2   3        0.50        0.74      0.51 o 
  -4   2   3       64.25       72.37      2.15 o 
  -3   2   3       16.33       21.88      1.07 o 
  -2   2   3      343.27      399.16      5.58 o 
  -1   2   3     1834.04     1806.46     29.36 o 
   0   2   3     1094.45     1064.14     29.30 o 
   1   2   3      256.26      243.78      4.75 o 
   2   2   3       34.86       31.06      1.54 o 
   3   2   3      193.16      195.50      4.17 o 
   4   2   3       48.64       52.88      3.04 o 
   5   2   3        2.16        0.61      0.97 o 
   6   2   3       72.63       68.32      4.04 o 
   7   2   3        4.91        2.27      2.06 o 
  -8   3   3        0.02       -2.60      6.26 o 
  -7   3   3       25.77       24.99      2.18 o 
  -6   3   3        0.75        0.40      1.07 o 
  -5   3   3      549.31      562.15      9.64 o 
  -4   3   3      432.90      449.58      6.44 o 
  -3   3   3      176.70      184.95      3.93 o 
  -2   3   3     1317.52     1476.71     14.62 o 
  -1   3   3      173.92      164.17      3.11 o 
   0   3   3      496.08      514.70      7.30 o 
   1   3   3      121.40      120.02      3.08 o 
   2   3   3       83.96       81.98      3.16 o 
   3   3   3        4.47        2.34      0.99 o 
   4   3   3        5.30        3.69      1.05 o 
   5   3   3      105.67      114.52      4.98 o 
   6   3   3        4.37        4.11      1.80 o 
  -8   4   3        8.91       12.94      3.18 o 
  -7   4   3       16.94       19.18      2.16 o 
  -6   4   3       19.33       21.93      2.17 o 
  -5   4   3      151.65      164.39      4.51 o 
  -4   4   3       13.93       15.71      1.15 o 
  -3   4   3      156.24      164.80      3.41 o 
  -2   4   3       18.84       21.18      1.26 o 
  -1   4   3        1.94        1.43      0.51 o 
   0   4   3      698.97      657.61     10.20 o 
   1   4   3      373.42      361.31      6.80 o 
   2   4   3        0.00       -0.53      0.53 o 
   3   4   3       48.37       50.54      2.81 o 
   4   4   3      104.31      102.66      4.46 o 
   5   4   3        5.78        6.36      1.46 o 
   6   4   3        5.27        2.45      2.22 o 
  -7   5   3        1.39       -1.42      1.55 o 
  -6   5   3       47.62       48.51      4.61 o 
  -5   5   3       14.05       14.62      1.68 o 
  -4   5   3      643.72      656.62      9.72 o 
  -3   5   3      382.74      389.62      8.52 o 
  -2   5   3       42.06       41.78      2.07 o 
  -1   5   3      341.50      356.81      6.36 o 
   0   5   3      120.15      112.18      3.38 o 
   1   5   3      230.02      235.87      7.19 o 
   2   5   3      109.05      114.86      3.56 o 
   3   5   3       16.31       13.74      1.34 o 
   4   5   3        8.46        8.92      1.58 o 
   5   5   3        4.79        4.26      2.06 o 
   6   5   3       60.61       71.00      5.33 o 
  -7   6   3       52.77       47.37      4.27 o 
  -6   6   3        0.41        3.35      1.82 o 
  -5   6   3       13.72       12.86      2.15 o 
  -4   6   3      201.13      204.03      6.10 o 
  -3   6   3       17.35       14.57      1.46 o 
  -2   6   3      170.69      177.40      6.05 o 
  -1   6   3       13.72       13.07      1.26 o 
   0   6   3       45.97       54.51      2.94 o 
   1   6   3      170.58      168.01      5.58 o 
   2   6   3       63.23       64.54      2.85 o 
   3   6   3       34.91       32.83      2.71 o 
   4   6   3       15.47       17.92      4.49 o 
   5   6   3       29.33       24.24      7.72 o 
  -6   7   3        1.23        1.87      1.64 o 
  -5   7   3       25.02       22.60      2.92 o 
  -4   7   3       22.71       21.33      2.08 o 
  -3   7   3      442.62      448.80     12.30 o 
  -2   7   3      180.91      169.09      6.26 o 
  -1   7   3        0.25        1.12      0.91 o 
   0   7   3       33.92       31.08      2.24 o 
   1   7   3       14.57       20.18      3.99 o 
   2   7   3       90.43       90.80     15.80 o 
   3   7   3       58.87       59.63      5.43 o 
   4   7   3        3.98        3.07      2.11 o 
  -5   8   3        7.60        3.89      3.34 o 
  -4   8   3       79.14       84.23      6.65 o 
  -3   8   3       97.87       87.52      4.25 o 
  -2   8   3       11.29        8.52      1.49 o 
  -1   8   3       93.57       88.76      4.64 o 
   0   8   3       14.76       10.93      1.50 o 
   1   8   3       47.05       41.96      4.47 o 
   2   8   3       18.12       24.64      3.73 o 
   3   8   3        5.63        7.01      2.46 o 
  -4   9   3        2.07       -2.62      2.62 o 
  -3   9   3       13.30       14.50      3.46 o 
  -2   9   3      215.95      213.84     12.73 o 
  -1   9   3       53.28       51.73      3.84 o 
   0   9   3        8.74        8.16      2.74 o 
   1   9   3        0.02        2.87      1.58 o 
  -3  -9   4       21.55       16.20      2.83 o 
  -2  -9   4       18.60       20.07      2.37 o 
  -1  -9   4        0.36        2.42      1.44 o 
   0  -9   4       24.64       22.48      6.24 o 
   1  -9   4       76.75       93.26      7.68 o 
   2  -9   4      171.54      199.07     23.63 o 
   3  -9   4       62.82       58.37      6.54 o 
  -4  -8   4        2.80        1.30      2.97 o 
  -3  -8   4        0.02        1.57      1.74 o 
  -2  -8   4       80.40       77.46      4.91 o 
  -1  -8   4       46.86       45.80      3.22 o 
   0  -8   4        4.24        6.26      1.59 o 
   1  -8   4      102.44      116.02     10.63 o 
   2  -8   4      203.15      212.62     15.27 o 
   3  -8   4       10.31        9.55      4.39 o 
   4  -8   4       29.57       30.70      4.79 o 
  -5  -7   4       11.34       13.87      4.10 o 
  -4  -7   4        0.24        0.09      1.44 o 
  -3  -7   4       21.16       23.95      3.31 o 
  -2  -7   4       45.59       49.51      3.69 o 
  -1  -7   4       65.05       70.55      3.63 o 
   0  -7   4        3.17        6.37      1.55 o 
   1  -7   4        2.82        1.67      0.76 o 
   2  -7   4       69.79       68.79      5.99 o 
   3  -7   4      300.16      286.47     24.65 o 
   4  -7   4      204.29      176.94     10.43 o 
   5  -7   4        3.67        5.29      2.55 o 
  -6  -6   4        6.83        8.23      3.19 o 
  -5  -6   4      199.49      210.29     10.22 o 
  -4  -6   4       39.74       41.91      4.27 o 
  -3  -6   4        2.24        3.15      2.02 o 
  -2  -6   4       23.82       24.57      4.32 o 
  -1  -6   4       59.26       57.01      2.96 o 
   0  -6   4      162.84      175.20      8.31 o 
   1  -6   4       50.40       45.75      2.22 o 
   2  -6   4       74.32       75.40      5.78 o 
   3  -6   4      374.25      357.70     16.12 o 
   4  -6   4       45.82       51.29      5.33 o 
   5  -6   4       11.89        5.71      2.28 o 
   6  -6   4        8.02        5.18      5.97 o 
  -7  -5   4       11.70        7.61      4.02 o 
  -6  -5   4        0.40        2.27      1.83 o 
  -5  -5   4      205.10      202.45      9.52 o 
  -4  -5   4      109.46       95.04      9.12 o 
  -3  -5   4       21.93       21.57      2.80 o 
  -2  -5   4        1.61        0.85      0.81 o 
  -1  -5   4      115.22      125.24      4.79 o 
   0  -5   4      159.85      157.83      4.04 o 
   1  -5   4       10.54        9.21      0.95 o 
   2  -5   4       21.43       20.63      2.96 o 
   3  -5   4       12.52       14.65      2.82 o 
   4  -5   4      254.58      232.44     13.15 o 
   5  -5   4      283.28      264.27     12.43 o 
   6  -5   4       17.70       16.50      3.42 o 
  -7  -4   4       59.86       54.44      5.46 o 
  -6  -4   4       42.14       43.58      4.61 o 
  -5  -4   4        0.07       -1.11      1.48 o 
  -4  -4   4      613.68      557.58     27.31 o 
  -3  -4   4      103.10      103.69      5.21 o 
  -2  -4   4       93.55      101.97      4.83 o 
  -1  -4   4      155.34      153.96      4.82 o 
   0  -4   4       18.60       18.89      1.26 o 
   1  -4   4      395.17      391.02      8.52 o 
   2  -4   4      126.90      122.76      6.54 o 
   3  -4   4        0.39        0.41      1.46 o 
   4  -4   4      436.73      399.34     14.24 o 
   5  -4   4       51.94       62.40      5.65 o 
   6  -4   4        0.15        3.70      3.51 o 
   7  -4   4        9.82        6.14      6.09 o 
  -7  -3   4        1.32       -1.49      3.47 o 
  -6  -3   4       49.57       47.47      4.55 o 
  -5  -3   4        5.08        3.66      1.11 o 
  -4  -3   4      247.10      232.29      5.75 o 
  -3  -3   4      479.76      464.32      9.60 o 
  -2  -3   4       82.73       71.80      2.85 o 
  -1  -3   4      101.07       96.85      3.03 o 
   0  -3   4      254.18      279.12      4.53 o 
   1  -3   4      233.97      226.38      4.12 o 
   2  -3   4        3.03        2.99      0.70 o 
   3  -3   4      101.20       82.77      6.78 o 
   4  -3   4       25.14       17.79      2.24 o 
   5  -3   4      101.77       90.44      4.71 o 
   6  -3   4      170.35      169.20      9.68 o 
   7  -3   4       18.00       11.76      2.95 o 
  -8  -2   4       26.10       27.59      4.19 o 
  -7  -2   4        5.93        2.40      1.66 o 
  -6  -2   4      184.82      157.54     10.64 o 
  -5  -2   4      139.61      124.60      4.82 o 
  -4  -2   4       89.39       89.29      3.42 o 
  -3  -2   4     1610.08     1604.67     30.99 o 
  -2  -2   4      192.10      177.23      3.48 o 
  -1  -2   4      570.97      578.18     12.07 o 
   0  -2   4      333.35      350.97      4.65 o 
   1  -2   4      424.83      446.23      6.22 o 
   2  -2   4      477.15      486.21     13.88 o 
   3  -2   4      158.99      139.32      4.66 o 
   4  -2   4      127.99      128.43      3.48 o 
   5  -2   4      258.63      227.54      7.08 o 
   6  -2   4       23.24       29.51      2.90 o 
   7  -2   4       10.36       13.49      3.00 o 
  -8  -1   4        8.96       12.06      3.07 o 
  -7  -1   4       47.28       42.03      4.60 o 
  -6  -1   4        8.25        6.84      1.42 o 
  -5  -1   4      157.01      156.83      5.33 o 
  -4  -1   4       63.21       63.10      2.10 o 
  -3  -1   4      125.52      135.00      3.16 o 
  -2  -1   4     1186.13     1167.03     31.49 o 
  -1  -1   4       16.50       16.85      0.81 o 
   0  -1   4      645.35      609.92      6.30 o 
   1  -1   4      284.64      327.57      5.34 o 
   2  -1   4       98.86       89.71      2.83 o 
   3  -1   4       12.05        9.34      0.97 o 
   4  -1   4      120.10      119.64      4.19 o 
   5  -1   4      157.29      138.10      4.27 o 
   6  -1   4       15.99       13.93      1.87 o 
   7  -1   4       39.48       40.03      3.80 o 
  -8   0   4        4.75        9.11      2.80 o 
  -7   0   4       95.66      100.39     12.15 o 
  -6   0   4       97.46       89.57      4.14 o 
  -5   0   4      221.11      224.21      6.44 o 
  -4   0   4      406.50      425.53      7.56 o 
  -3   0   4      667.71      750.02     10.44 o 
  -2   0   4     2226.99     2349.66     25.26 o 
  -1   0   4      254.20      239.15      3.70 o 
   0   0   4      856.62      881.96      8.29 o 
   1   0   4      304.69      324.66      5.99 o 
   2   0   4      464.47      466.47      7.78 o 
   3   0   4      198.56      205.74      5.38 o 
   4   0   4      122.19      121.47      4.60 o 
   5   0   4      201.80      212.56      6.84 o 
   6   0   4       67.88       58.58      3.09 o 
   7   0   4        4.36        0.25      2.77 o 
  -8   1   4      125.95      133.81      7.70 o 
  -7   1   4       37.14       46.58      3.88 o 
  -6   1   4      159.25      149.98      5.00 o 
  -5   1   4       78.53       75.37      2.82 o 
  -4   1   4      385.58      436.79      7.24 o 
  -3   1   4      190.10      198.33      4.63 o 
  -2   1   4        0.25        2.37      0.35 o 
  -1   1   4      947.84      940.54     14.26 o 
   0   1   4       37.43       33.50      1.20 o 
   1   1   4      760.23      689.88     10.58 o 
   2   1   4      131.61      157.34      3.87 o 
   3   1   4        0.00       -0.51      0.59 o 
   4   1   4       41.49       42.02      2.43 o 
   5   1   4       75.37       87.74      6.35 o 
   6   1   4      217.22      210.46      6.65 o 
   7   1   4        0.03        0.11      1.18 o 
  -8   2   4       23.80       21.21      2.99 o 
  -7   2   4        8.16        8.91      2.11 o 
  -6   2   4      251.75      257.43      6.30 o 
  -5   2   4      321.65      319.52      5.55 o 
  -4   2   4       44.29       40.33      1.41 o 
  -3   2   4      667.97      744.83      9.95 o 
  -2   2   4     1300.04     1446.38     19.29 o 
  -1   2   4      738.70      766.56     11.24 o 
   0   2   4      137.13      128.52      2.87 o 
   1   2   4      252.95      250.05      6.21 o 
   2   2   4      167.30      169.52      3.47 o 
   3   2   4      143.01      136.29      4.03 o 
   4   2   4       28.19       31.19      2.38 o 
   5   2   4       61.05       56.69      3.50 o 
   6   2   4      109.03      107.30      5.61 o 
  -8   3   4       11.21       12.48      2.36 o 
  -7   3   4      140.14      152.83      7.21 o 
  -6   3   4       38.03       43.87      2.60 o 
  -5   3   4      359.43      373.61      6.45 o 
  -4   3   4      145.40      159.04      3.39 o 
  -3   3   4      508.50      575.38      7.68 o 
  -2   3   4       94.09       97.90      2.42 o 
  -1   3   4       68.28       56.25      1.73 o 
   0   3   4      164.05      150.30      3.11 o 
   1   3   4      108.00       90.97      4.83 o 
   2   3   4      315.43      313.53      6.72 o 
   3   3   4       50.31       52.05      2.78 o 
   4   3   4       35.06       25.51      3.72 o 
   5   3   4       20.00       20.79      2.20 o 
   6   3   4       28.73       31.59      3.39 o 
  -7   4   4       63.86       65.09      5.80 o 
  -6   4   4       13.59       11.62      1.64 o 
  -5   4   4      333.55      347.09      7.79 o 
  -4   4   4      449.64      460.08      6.81 o 
  -3   4   4       24.69       28.22      1.42 o 
  -2   4   4      422.06      433.34      6.62 o 
  -1   4   4      892.05      899.26     10.77 o 
   0   4   4       11.35       10.09      0.91 o 
   1   4   4       17.63       17.37      1.31 o 
   2   4   4       33.58       34.10      2.05 o 
   3   4   4       92.67       94.55      3.85 o 
   4   4   4       35.88       36.54      2.63 o 
   5   4   4        0.30        2.34      1.14 o 
   6   4   4       20.46       22.79      2.99 o 
  -7   5   4        3.15        0.74      3.76 o 
  -6   5   4       66.98       74.35      3.79 o 
  -5   5   4        0.64       -0.11      0.92 o 
  -4   5   4      483.68      490.81      8.43 o 
  -3   5   4      108.65      112.82      3.68 o 
  -2   5   4      299.67      300.83      6.14 o 
  -1   5   4        1.17        0.67      0.57 o 
   0   5   4       77.17       73.86      3.17 o 
   1   5   4        1.13        0.93      0.59 o 
   2   5   4       94.00       95.07      4.26 o 
   3   5   4       53.08       60.30      3.61 o 
   4   5   4       16.80       22.73      3.35 o 
   5   5   4       45.09       47.05      5.00 o 
  -7   6   4        0.45       -2.69      2.69 o 
  -6   6   4       54.56       60.26      5.06 o 
  -5   6   4        9.42        6.85      2.06 o 
  -4   6   4      204.71      196.25      6.06 o 
  -3   6   4      363.59      362.16      8.56 o 
  -2   6   4      104.00      100.17      3.86 o 
  -1   6   4       94.04       88.44      3.02 o 
   0   6   4      385.02      374.35      8.92 o 
   1   6   4       25.83       23.49      1.96 o 
   2   6   4        5.37        7.93      2.08 o 
   3   6   4        2.56        0.63      1.73 o 
   4   6   4       35.94       29.88      6.74 o 
   5   6   4       11.63       13.69      4.07 o 
  -6   7   4       37.58       37.01      4.93 o 
  -5   7   4        4.92        1.71      1.68 o 
  -4   7   4       44.80       40.27      2.84 o 
  -3   7   4      371.74      375.05      9.06 o 
  -2   7   4       59.45       61.06      3.72 o 
  -1   7   4       96.05       83.70      3.85 o 
   0   7   4        6.55        5.52      1.38 o 
   1   7   4       39.80       38.18      6.25 o 
   2   7   4        7.90        8.97      2.26 o 
   3   7   4       51.81       56.79      5.45 o 
   4   7   4        0.51        0.37      1.78 o 
  -5   8   4       11.09       14.00      3.43 o 
  -4   8   4        2.97        5.10      2.32 o 
  -3   8   4       57.88       56.20      3.48 o 
  -2   8   4      209.86      203.99      7.44 o 
  -1   8   4       92.47       85.20      4.00 o 
   0   8   4        1.70        8.46      1.65 o 
   1   8   4      118.26      117.62     10.05 o 
   2   8   4       18.47       14.88      3.14 o 
  -3   9   4      124.24      116.54     23.89 o 
  -2   9   4      166.58      167.31      7.56 o 
  -1   9   4       29.59       30.70      3.85 o 
   0   9   4       20.94       13.30      2.95 o 
   1   9   4        3.64        4.95      2.13 o 
  -3  -9   5       25.39       24.45      3.27 o 
  -2  -9   5       27.71       27.71      2.88 o 
  -1  -9   5       42.85       42.94      4.05 o 
   0  -9   5      114.17      117.85      8.54 o 
   1  -9   5        1.18        1.87      1.86 o 
   2  -9   5       30.79       35.00      5.09 o 
   3  -9   5       23.14       19.00      3.99 o 
  -4  -8   5       50.71       43.92      4.05 o 
  -3  -8   5      114.00      122.90      7.87 o 
  -2  -8   5       60.99       63.73      4.55 o 
  -1  -8   5        1.84        0.60      1.17 o 
   0  -8   5       28.09       30.85      3.08 o 
   1  -8   5      181.32      197.45     11.38 o 
   2  -8   5       73.88       92.53      9.83 o 
   3  -8   5        2.99        2.47      2.02 o 
   4  -8   5        3.33        6.16      3.30 o 
  -5  -7   5        3.79        3.72      3.34 o 
  -4  -7   5       70.81       75.27      6.08 o 
  -3  -7   5       14.51       14.60      2.21 o 
  -2  -7   5       88.83       91.56      5.05 o 
  -1  -7   5       84.08       91.20      4.27 o 
   0  -7   5       30.93       32.38      2.94 o 
   1  -7   5      228.18      223.14      8.53 o 
   2  -7   5       49.67       55.42      8.09 o 
   3  -7   5        0.93        2.19      2.16 o 
   4  -7   5        2.93       -0.28      1.79 o 
   5  -7   5       21.79       17.66      3.74 o 
  -6  -6   5       20.23       18.72      4.01 o 
  -5  -6   5       11.94       12.46      2.71 o 
  -4  -6   5       25.04       25.74     11.22 o 
  -3  -6   5       25.49       20.73      2.99 o 
  -2  -6   5      509.33      528.30     12.59 o 
  -1  -6   5      231.73      248.93      6.81 o 
   0  -6   5       57.82       52.46      3.36 o 
   1  -6   5       87.17       86.10      3.12 o 
   2  -6   5      202.83      215.37     10.22 o 
   3  -6   5       48.71       39.32      4.67 o 
   4  -6   5        1.39        1.75      2.21 o 
   5  -6   5        7.04        8.26      3.00 o 
  -6  -5   5      129.08      137.45      8.44 o 
  -5  -5   5        1.58        2.36      1.97 o 
  -4  -5   5        0.04        0.20      0.96 o 
  -3  -5   5      145.57      143.23      6.71 o 
  -2  -5   5      108.83      108.44      4.71 o 
  -1  -5   5      184.66      190.68      6.52 o 
   0  -5   5      152.92      153.64      4.08 o 
   1  -5   5        1.84        2.27      0.73 o 
   2  -5   5      264.92      203.12     19.80 o 
   3  -5   5      219.38      216.00     10.24 o 
   4  -5   5       35.82       29.97      3.98 o 
   5  -5   5       10.56       13.75      3.36 o 
   6  -5   5        3.22        2.07      3.76 o 
  -7  -4   5       51.08       60.22      7.33 o 
  -6  -4   5       29.79       23.72      3.48 o 
  -5  -4   5       15.96       21.96      4.30 o 
  -4  -4   5       91.50       86.47      6.03 o 
  -3  -4   5       37.48       32.02      3.12 o 
  -2  -4   5       49.28       49.38      2.50 o 
  -1  -4   5     1280.14     1277.49     22.53 o 
   0  -4   5      485.42      501.41      8.01 o 
   1  -4   5      434.46      422.00      8.14 o 
   2  -4   5      179.39      176.60      4.99 o 
   3  -4   5      180.90      166.66     13.92 o 
   4  -4   5       13.19        7.07      2.21 o 
   5  -4   5        0.21        0.04      1.84 o 
   6  -4   5       50.74       52.12      4.56 o 
  -7  -3   5       10.57        4.50      2.14 o 
  -6  -3   5       51.76       45.68      4.54 o 
  -5  -3   5      227.94      203.27      9.07 o 
  -4  -3   5       23.36       20.65      1.90 o 
  -3  -3   5       23.58       19.68      1.65 o 
  -2  -3   5      235.91      228.54      5.97 o 
  -1  -3   5      582.02      640.41     10.41 o 
   0  -3   5      268.02      268.80      4.30 o 
   1  -3   5      118.26      136.87      4.06 o 
   2  -3   5       19.93       19.09      1.25 o 
   3  -3   5      176.94      168.09      6.51 o 
   4  -3   5      262.92      255.56      6.02 o 
   5  -3   5      120.15       97.59      6.60 o 
   6  -3   5       44.49       44.39     10.37 o 
  -8  -2   5      146.37      165.30     10.10 o 
  -7  -2   5       58.26       58.19      5.52 o 
  -6  -2   5      143.73      133.89      7.68 o 
  -5  -2   5       14.64       14.34      1.57 o 
  -4  -2   5       14.29       14.64      1.10 o 
  -3  -2   5      199.65      199.91      4.16 o 
  -2  -2   5       35.14       34.30      1.87 o 
  -1  -2   5      804.82      821.09      9.75 o 
   0  -2   5     1217.61     1291.42     13.19 o 
   1  -2   5      590.44      655.23      9.81 o 
   2  -2   5      749.88      734.48      8.10 o 
   3  -2   5      131.10      127.82      4.77 o 
   4  -2   5      141.59      130.35      3.99 o 
   5  -2   5        1.23       -0.31      0.83 o 
   6  -2   5        1.83        0.33      2.78 o 
   7  -2   5       69.58       64.74      6.46 o 
  -8  -1   5       32.85       33.20      4.55 o 
  -7  -1   5      165.76      177.97      9.60 o 
  -6  -1   5       57.30       55.28      4.89 o 
  -5  -1   5      233.87      221.27      8.90 o 
  -4  -1   5      260.13      257.74      6.17 o 
  -3  -1   5       96.70       79.69      5.73 o 
  -2  -1   5      135.11      118.19      2.85 o 
  -1  -1   5      157.89      155.85      2.66 o 
   0  -1   5     1361.09     1529.17     14.88 o 
   1  -1   5      215.67      213.65      3.67 o 
   2  -1   5       23.22       28.20      1.67 o 
   3  -1   5       64.90       57.85      3.98 o 
   4  -1   5       52.01       48.89      3.00 o 
   5  -1   5      131.22      130.68      5.78 o 
   6  -1   5      103.56       99.55      4.63 o 
   7  -1   5       43.56       43.23      4.03 o 
  -8   0   5       63.12       57.35      5.96 o 
  -7   0   5      112.58      118.14      7.76 o 
  -6   0   5      256.06      274.80     11.05 o 
  -5   0   5      225.17      215.06      9.01 o 
  -4   0   5       12.94       15.58      1.49 o 
  -3   0   5       78.58       96.41      3.70 o 
  -2   0   5      182.18      182.49      3.43 o 
  -1   0   5        2.75        2.35      0.36 o 
   0   0   5     1698.29     1773.00     15.71 o 
   1   0   5      104.20      116.75      2.46 o 
   2   0   5      321.92      350.20      6.22 o 
   3   0   5      454.59      420.71      8.75 o 
   4   0   5       18.56       16.37      2.56 o 
   5   0   5       89.21       94.34      4.15 o 
   6   0   5        0.74       -0.61      0.83 o 
   7   0   5        1.17        0.60      1.70 o 
  -8   1   5       11.79       13.91      3.23 o 
  -7   1   5       10.48       10.83      2.55 o 
  -6   1   5      119.40      129.77      6.12 o 
  -5   1   5      102.97      100.80      4.72 o 
  -4   1   5      351.44      370.58      7.10 o 
  -3   1   5      133.88      147.96      4.90 o 
  -2   1   5      216.73      222.00      4.09 o 
  -1   1   5      129.94      101.93      2.68 o 
   0   1   5        3.72        2.94      0.29 o 
   1   1   5     1109.84     1191.11     14.13 o 
   2   1   5       59.55       61.92      2.77 o 
   3   1   5        1.07        0.74      0.64 o 
   4   1   5       46.46       43.88      2.54 o 
   5   1   5        0.94        1.18      1.02 o 
   6   1   5       37.27       38.73      2.82 o 
  -8   2   5       12.52        6.63      4.11 o 
  -7   2   5      114.67      134.92      6.79 o 
  -6   2   5        7.87        8.29      2.31 o 
  -5   2   5      491.50      544.06      9.00 o 
  -4   2   5      214.77      206.34      4.12 o 
  -3   2   5      213.69      257.05      3.86 o 
  -2   2   5      252.13      293.71      5.13 o 
  -1   2   5       40.50       36.87      1.45 o 
   0   2   5      105.24      107.25      2.77 o 
   1   2   5     1050.00     1064.45     18.76 o 
   2   2   5       83.33       74.82      2.44 o 
   3   2   5       79.38       88.27      3.55 o 
   4   2   5      134.83      138.60      5.12 o 
   5   2   5        0.52        0.08      1.04 o 
   6   2   5       48.55       57.96      5.38 o 
  -8   3   5       74.48       81.90      5.72 o 
  -7   3   5       57.23       65.94      5.13 o 
  -6   3   5        2.22        1.37      1.06 o 
  -5   3   5       15.62       15.61      1.20 o 
  -4   3   5      101.28      103.15      2.79 o 
  -3   3   5      155.33      162.62      2.87 o 
  -2   3   5        6.55        7.55      0.63 o 
  -1   3   5      160.96      136.99      8.64 o 
   0   3   5       14.79       10.65      0.96 o 
   1   3   5       26.92       24.96      1.73 o 
   2   3   5      507.68      483.16     21.38 o 
   3   3   5        0.29        0.96      0.64 o 
   4   3   5        1.16        0.31      0.77 o 
   5   3   5       12.71        9.72      2.33 o 
   6   3   5        6.95        5.28      2.02 o 
  -7   4   5       13.36       11.99      2.33 o 
  -6   4   5      179.34      197.29      6.34 o 
  -5   4   5       50.25       46.75      2.11 o 
  -4   4   5      343.83      362.35      6.16 o 
  -3   4   5      130.30      126.55      3.42 o 
  -2   4   5      382.41      422.48      7.83 o 
  -1   4   5      205.18      221.73      4.05 o 
   0   4   5        0.97        0.91      0.38 o 
   1   4   5       95.19       99.60      5.50 o 
   2   4   5      375.27      364.07      9.58 o 
   3   4   5      145.19      147.18      4.76 o 
   4   4   5        8.83        7.93      2.40 o 
   5   4   5       19.60       17.19      3.21 o 
  -7   5   5       89.13      110.02      6.12 o 
  -6   5   5      100.39      120.82      4.91 o 
  -5   5   5       48.10       43.89      2.83 o 
  -4   5   5       12.81       11.75      1.47 o 
  -3   5   5       61.77       62.29      3.29 o 
  -2   5   5       18.13       18.11      1.55 o 
  -1   5   5        5.18        4.27      0.75 o 
   0   5   5       47.57       43.50      2.30 o 
   1   5   5       11.00        7.87      0.98 o 
   2   5   5       25.73       27.08      3.39 o 
   3   5   5      184.88      207.89     11.01 o 
   4   5   5        9.19        7.77      2.37 o 
   5   5   5        1.51       -1.86      1.86 o 
  -6   6   5        0.90        1.28      3.38 o 
  -5   6   5      200.94      204.59      7.46 o 
  -4   6   5      150.35      152.65      5.28 o 
  -3   6   5       61.19       58.73      3.09 o 
  -2   6   5       48.41       44.62      2.20 o 
  -1   6   5      286.36      285.90      5.84 o 
   0   6   5       57.94       56.25      3.36 o 
   1   6   5        1.79        1.02      1.49 o 
   2   6   5       29.60       24.20      3.42 o 
   3   6   5      109.20      121.17      7.79 o 
   4   6   5       75.75       91.38      7.04 o 
  -6   7   5       56.41       65.80      6.42 o 
  -5   7   5       66.60       71.09      7.71 o 
  -4   7   5      112.83      107.99      5.71 o 
  -3   7   5       46.02       47.82      3.00 o 
  -2   7   5       21.70       17.81      1.80 o 
  -1   7   5        0.45       -0.36      0.89 o 
   0   7   5        2.10        2.79      1.06 o 
   1   7   5        8.33        6.55      2.11 o 
   2   7   5       32.26       33.44      5.48 o 
   3   7   5        3.22        9.50      2.75 o 
  -5   8   5        4.41        3.04      2.15 o 
  -4   8   5      142.21      146.70      9.40 o 
  -3   8   5      133.47      123.40      6.31 o 
  -2   8   5        0.47       -0.24      1.62 o 
  -1   8   5        7.41        5.73      1.55 o 
   0   8   5      130.83      123.17      7.72 o 
   1   8   5        9.58        5.67      3.15 o 
   2   8   5        5.25        3.53      2.12 o 
  -2   9   5       35.23       31.85      4.02 o 
  -1   9   5        4.27        2.25      1.75 o 
   0   9   5        0.00        2.44      1.76 o 
  -2  -9   6       36.65       38.76      3.39 o 
  -1  -9   6       29.69       30.90      4.49 o 
   0  -9   6      138.94      155.65     10.03 o 
   1  -9   6       28.58       34.44      4.94 o 
   2  -9   6        1.21        1.73      2.24 o 
  -4  -8   6        1.15       -0.81      1.40 o 
  -3  -8   6        8.93        2.93      2.16 o 
  -2  -8   6       42.59       45.74      3.50 o 
  -1  -8   6        2.23        2.17      1.35 o 
   0  -8   6      291.23      282.71     12.97 o 
   1  -8   6        0.97       -0.12      1.88 o 
   2  -8   6       33.28       39.45      5.17 o 
   3  -8   6       10.02       10.58      4.08 o 
   4  -8   6        3.01        3.92      4.48 o 
  -5  -7   6        5.90        7.88      2.68 o 
  -4  -7   6       42.72       46.12      3.95 o 
  -3  -7   6       10.74        9.93      2.72 o 
  -2  -7   6       90.90       99.00      5.33 o 
  -1  -7   6       42.02       41.78      2.97 o 
   0  -7   6       99.85       95.89      4.99 o 
   1  -7   6      180.58      192.32     10.18 o 
   2  -7   6       57.78       60.05      5.85 o 
   3  -7   6        2.78        2.78      5.16 o 
   4  -7   6       10.06        5.26      5.22 o 
  -6  -6   6        1.11        1.62      3.34 o 
  -5  -6   6       23.91       27.26      3.92 o 
  -4  -6   6      127.30      138.50      7.44 o 
  -3  -6   6       22.62       28.98      3.72 o 
  -2  -6   6       10.23        8.51      1.71 o 
  -1  -6   6       64.40       68.17      3.52 o 
   0  -6   6       31.90       30.60      2.68 o 
   1  -6   6      481.24      478.55      9.44 o 
   2  -6   6       35.51       26.06      3.42 o 
   3  -6   6      154.97      141.18      8.84 o 
   4  -6   6        9.80        8.17      5.85 o 
   5  -6   6        3.27        4.06      2.42 o 
  -6  -5   6        2.24        2.70      2.71 o 
  -5  -5   6        1.39       -1.86      1.86 o 
  -4  -5   6        4.04        3.43      1.29 o 
  -3  -5   6       24.53       24.45      2.45 o 
  -2  -5   6       60.81       58.47      3.79 o 
  -1  -5   6      342.72      352.49      8.05 o 
   0  -5   6       11.56       11.50      1.57 o 
   1  -5   6      183.85      179.46      4.70 o 
   2  -5   6      158.90      157.26      3.78 o 
   3  -5   6       77.09       75.12      6.02 o 
   4  -5   6        0.20        1.34      1.58 o 
   5  -5   6        2.33        1.30      1.75 o 
   6  -5   6        1.24       -0.16      1.92 o 
  -7  -4   6        2.25        3.82      1.68 o 
  -6  -4   6       75.54       75.02      6.04 o 
  -5  -4   6       11.66        9.42      2.27 o 
  -4  -4   6       84.64       88.96      4.08 o 
  -3  -4   6      253.57      256.30      6.79 o 
  -2  -4   6      223.40      235.22      6.06 o 
  -1  -4   6      147.01      131.18      4.04 o 
   0  -4   6       15.86       15.88      1.21 o 
   1  -4   6      195.49      180.10      5.58 o 
   2  -4   6      377.95      359.97      7.12 o 
   3  -4   6      164.35      154.07      6.85 o 
   4  -4   6      213.81      198.50     10.17 o 
   5  -4   6        0.41        2.16      1.98 o 
   6  -4   6        2.15       -0.03      1.40 o 
  -7  -3   6       18.68       23.71      4.33 o 
  -6  -3   6       86.30       76.98      6.02 o 
  -5  -3   6        9.89        8.26      1.06 o 
  -4  -3   6        5.29        4.76      0.75 o 
  -3  -3   6        1.22        2.63      0.73 o 
  -2  -3   6        2.57        6.31      0.95 o 
  -1  -3   6      105.72      103.24      3.34 o 
   0  -3   6      719.88      771.38     13.50 o 
   1  -3   6        6.05        5.05      0.78 o 
   2  -3   6      169.59      174.32      4.10 o 
   3  -3   6       76.00       77.52      2.89 o 
   4  -3   6       56.96       55.00      2.76 o 
   5  -3   6        4.08        2.40      1.50 o 
   6  -3   6        1.04        4.19      2.42 o 
  -8  -2   6        0.03       -1.30      3.07 o 
  -7  -2   6       35.54       35.63      4.45 o 
  -6  -2   6        2.39        0.58      1.49 o 
  -5  -2   6        2.86        1.52      0.43 o 
  -4  -2   6      117.54      104.51      3.58 o 
  -3  -2   6      103.67       91.83      3.32 o 
  -2  -2   6      150.52      159.35      5.42 o 
  -1  -2   6     1139.51     1235.37     10.08 o 
   0  -2   6      354.38      352.59      5.18 o 
   1  -2   6       70.66       63.17      2.44 o 
   2  -2   6      255.93      233.82      5.18 o 
   3  -2   6      112.43      102.89      3.82 o 
   4  -2   6      270.31      270.42      8.23 o 
   5  -2   6      105.46       93.55      3.91 o 
   6  -2   6        7.79        4.48      3.13 o 
  -8  -1   6       71.31       73.56      6.79 o 
  -7  -1   6        0.31       -3.26      3.95 o 
  -6  -1   6        0.13        0.79      1.27 o 
  -5  -1   6      116.42      114.79      9.62 o 
  -4  -1   6       10.84        8.24      1.42 o 
  -3  -1   6        3.71        3.13      0.62 o 
  -2  -1   6       11.67       12.24      1.06 o 
  -1  -1   6      190.86      247.12      4.75 o 
   0  -1   6       83.81       85.48      2.05 o 
   1  -1   6      627.57      686.08      7.98 o 
   2  -1   6       54.55       46.59      2.36 o 
   3  -1   6       85.10       87.92      3.69 o 
   4  -1   6       27.16       23.36      2.55 o 
   5  -1   6       18.62       14.40      2.29 o 
   6  -1   6       12.75       14.29      1.84 o 
  -8   0   6      159.40      176.50     10.43 o 
  -7   0   6        2.15        0.24      1.58 o 
  -6   0   6      176.30      178.93      8.97 o 
  -5   0   6        3.09        5.51      1.32 o 
  -4   0   6      176.43      170.28      5.65 o 
  -3   0   6      277.19      283.15      8.73 o 
  -2   0   6        9.57        6.79      0.64 o 
  -1   0   6        9.26       10.32      1.35 o 
   0   0   6     1954.62     2025.02     18.01 o 
   1   0   6      267.69      281.59      4.76 o 
   2   0   6      343.12      321.58      6.10 o 
   3   0   6      134.73      118.34      5.06 o 
   4   0   6        8.14        5.80      2.25 o 
   5   0   6      233.33      252.64      9.65 o 
   6   0   6       12.27       11.67      1.56 o 
  -8   1   6       14.98       15.37      5.77 o 
  -7   1   6      132.42      145.87      9.67 o 
  -6   1   6       11.13        6.70      4.42 o 
  -5   1   6       76.00       78.30      4.22 o 
  -4   1   6       64.24       69.42      3.47 o 
  -3   1   6        0.29        0.03      0.38 o 
  -2   1   6        4.40        3.15      0.33 o 
  -1   1   6       48.86       44.38      1.51 o 
   0   1   6      460.57      527.15      7.46 o 
   1   1   6       27.27       24.31      0.94 o 
   2   1   6      194.00      197.04      4.91 o 
   3   1   6       63.05       57.06      2.66 o 
   4   1   6       38.82       40.01      2.51 o 
   5   1   6       15.51       11.42      1.76 o 
   6   1   6        4.17        1.95      4.69 o 
  -8   2   6      130.54      159.72     11.50 o 
  -7   2   6      236.32      245.51      9.52 o 
  -6   2   6        1.72        0.77      1.18 o 
  -5   2   6      312.87      294.38      6.07 o 
  -4   2   6        0.18        0.85      0.46 o 
  -3   2   6      619.41      604.64      9.32 o 
  -2   2   6      202.64      209.96      4.05 o 
  -1   2   6       23.53       22.89      1.17 o 
   0   2   6      258.24      255.79      4.96 o 
   1   2   6      964.88     1025.80     18.06 o 
   2   2   6       68.76       71.85      4.93 o 
   3   2   6      312.52      322.51     10.83 o 
   4   2   6       45.87       46.07      3.14 o 
   5   2   6        0.02       -1.34      3.69 o 
   6   2   6      141.50      152.14     12.65 o 
  -8   3   6        5.13        6.54      2.14 o 
  -7   3   6        7.37        6.68      2.66 o 
  -6   3   6      132.14      147.17      5.22 o 
  -5   3   6       31.63       31.54      1.62 o 
  -4   3   6      220.39      235.01      5.40 o 
  -3   3   6        3.36        6.08      0.90 o 
  -2   3   6        8.32       11.63      1.38 o 
  -1   3   6        1.54        1.27      0.47 o 
   0   3   6       45.32       46.69      2.73 o 
   1   3   6      384.22      390.72      7.93 o 
   2   3   6        3.26        3.78      1.12 o 
   3   3   6       19.48       16.60      1.30 o 
   4   3   6       22.19       19.44      3.02 o 
   5   3   6       21.21       17.02      3.19 o 
  -7   4   6      169.00      201.71     10.72 o 
  -6   4   6      155.00      161.01      6.62 o 
  -5   4   6        1.65        1.21      1.74 o 
  -4   4   6      242.46      238.51      4.62 o 
  -3   4   6       11.29       10.36      0.94 o 
  -2   4   6      508.73      487.37     15.88 o 
  -1   4   6       43.40       39.52      2.22 o 
   0   4   6       33.94       30.49      1.89 o 
   1   4   6      263.46      244.71      9.36 o 
   2   4   6      178.48      181.07      5.92 o 
   3   4   6        3.89        6.21      1.98 o 
   4   4   6      123.41      131.24      7.96 o 
   5   4   6       10.05        7.25      3.27 o 
  -7   5   6       10.40        9.51      3.23 o 
  -6   5   6        2.70        3.12      1.24 o 
  -5   5   6       63.08       69.74      3.53 o 
  -4   5   6       27.10       25.10      1.95 o 
  -3   5   6      161.43      158.13      4.50 o 
  -2   5   6       11.46        9.93      1.11 o 
  -1   5   6       16.24       14.89      1.17 o 
   0   5   6        3.94        3.02      0.51 o 
   1   5   6       21.23       20.43      3.00 o 
   2   5   6      198.48      209.65      9.64 o 
   3   5   6        0.18        1.94      1.60 o 
   4   5   6        0.45       -1.79      1.99 o 
  -6   6   6      129.15      148.97     13.76 o 
  -5   6   6       31.51       39.41      3.49 o 
  -4   6   6       10.15        8.42      1.90 o 
  -3   6   6       87.32       89.84      3.58 o 
  -2   6   6       37.06       34.72      2.19 o 
  -1   6   6      176.12      171.57      5.72 o 
   0   6   6        1.78        1.23      1.85 o 
   1   6   6       16.53       14.80      2.66 o 
   2   6   6      111.79      116.65      9.99 o 
   3   6   6       13.42       20.46      3.43 o 
   4   6   6        0.53        2.23      1.98 o 
  -5   7   6        0.66        0.62      1.67 o 
  -4   7   6       11.35        8.56      2.14 o 
  -3   7   6       12.12       13.45      3.51 o 
  -2   7   6       34.40       35.96      3.21 o 
  -1   7   6       19.80       20.96      3.06 o 
   0   7   6        8.29       10.59      1.60 o 
   1   7   6       25.26       22.79      3.39 o 
   2   7   6       11.10        9.59      2.98 o 
   3   7   6       64.61       75.70      6.71 o 
  -4   8   6        0.03        0.09      1.71 o 
  -3   8   6        6.31        1.78      1.94 o 
  -2   8   6       11.93       10.65      1.92 o 
  -1   8   6       34.82       35.91      4.22 o 
   0   8   6       29.14       32.28      4.11 o 
   1   8   6        0.50       -0.72      3.39 o 
  -2  -9   7       14.46       15.34      3.05 o 
  -1  -9   7       20.92       26.60      8.33 o 
   0  -9   7       86.21       99.54      8.15 o 
   1  -9   7       10.53        6.23      2.77 o 
  -4  -8   7       26.45       32.81      3.71 o 
  -3  -8   7       21.94       19.88      4.27 o 
  -2  -8   7       80.88       84.90      4.71 o 
  -1  -8   7       59.65       61.77      3.89 o 
   0  -8   7      277.70      301.80     13.76 o 
   1  -8   7       64.84       67.57      6.76 o 
   2  -8   7        0.37        4.11      2.40 o 
   3  -8   7        3.13        0.05      2.11 o 
  -5  -7   7      112.27      122.55     12.30 o 
  -4  -7   7        5.37        4.50      2.28 o 
  -3  -7   7       12.75       10.51      2.18 o 
  -2  -7   7       23.90       23.78      2.65 o 
  -1  -7   7       21.97       20.94      2.22 o 
   0  -7   7       52.54       55.78      3.91 o 
   1  -7   7      133.72      149.23      9.07 o 
   2  -7   7       43.82       48.26      5.42 o 
   3  -7   7        0.09       -1.27      2.27 o 
   4  -7   7       29.66       28.07      4.61 o 
  -6  -6   7        4.07        2.46      2.98 o 
  -5  -6   7       17.95       12.70      2.94 o 
  -4  -6   7       10.04       14.42      2.31 o 
  -3  -6   7       57.29       64.10      4.23 o 
  -2  -6   7       29.15       28.58      2.44 o 
  -1  -6   7       68.67       70.84      3.64 o 
   0  -6   7      260.51      260.28      8.31 o 
   1  -6   7      649.80      657.53     25.49 o 
   2  -6   7        0.55       -1.34      1.79 o 
   3  -6   7        7.11        4.88      2.28 o 
   4  -6   7        0.27       -2.15      2.15 o 
   5  -6   7       21.05       37.34      5.26 o 
  -6  -5   7        0.45        2.49      1.84 o 
  -5  -5   7        1.11        1.59      1.16 o 
  -4  -5   7      203.06      223.49      9.45 o 
  -3  -5   7        0.70       -1.02      1.48 o 
  -2  -5   7       65.05       65.02      4.11 o 
  -1  -5   7       22.45       20.47      2.64 o 
   0  -5   7       38.30       30.02      2.79 o 
   1  -5   7      166.00      169.76      8.58 o 
   2  -5   7      140.86      142.53      5.10 o 
   3  -5   7       80.68       84.06      6.58 o 
   4  -5   7        7.40        4.97      2.97 o 
   5  -5   7       33.32       32.74      4.79 o 
  -7  -4   7      233.39      225.03     11.70 o 
  -6  -4   7        2.36       -0.22      1.55 o 
  -5  -4   7      111.34      109.40      6.81 o 
  -4  -4   7        0.31        1.02      0.65 o 
  -3  -4   7       13.13       14.83      1.94 o 
  -2  -4   7       84.61       92.70      5.13 o 
  -1  -4   7        6.09        5.88      1.15 o 
   0  -4   7        1.34        1.44      0.76 o 
   1  -4   7      585.35      554.86     12.05 o 
   2  -4   7      711.74      705.08     11.69 o 
   3  -4   7      102.36      101.57      4.47 o 
   4  -4   7       24.88       22.14      3.70 o 
   5  -4   7        6.14        6.73      2.43 o 
   6  -4   7       25.83       32.45      4.91 o 
  -7  -3   7        0.18        1.04      1.56 o 
  -6  -3   7       12.00       11.30      2.63 o 
  -5  -3   7       22.68       18.76      1.67 o 
  -4  -3   7       47.43       47.72      2.11 o 
  -3  -3   7      142.24      139.33      5.11 o 
  -2  -3   7       10.38        8.84      1.21 o 
  -1  -3   7      175.33      185.70      4.00 o 
   0  -3   7        3.41        2.33      0.68 o 
   1  -3   7       55.05       58.30      2.43 o 
   2  -3   7      349.57      356.32      7.59 o 
   3  -3   7       67.61       66.87      2.95 o 
   4  -3   7       78.42       74.97      3.98 o 
   5  -3   7       25.10       17.49      3.66 o 
   6  -3   7       10.94        7.94      3.70 o 
  -7  -2   7       12.30        9.05      2.56 o 
  -6  -2   7      519.21      515.42     25.56 o 
  -5  -2   7        0.59        0.29      1.21 o 
  -4  -2   7      565.34      495.01     12.68 o 
  -3  -2   7       29.56       29.30      2.26 o 
  -2  -2   7      175.54      178.15      4.71 o 
  -1  -2   7       79.08       96.37      3.04 o 
   0  -2   7       18.45       17.70      2.15 o 
   1  -2   7      271.06      261.12     10.77 o 
   2  -2   7      626.97      572.82     11.09 o 
   3  -2   7      277.56      271.00      6.76 o 
   4  -2   7      284.49      289.85     12.67 o 
   5  -2   7       29.20       28.16      2.76 o 
   6  -2   7       27.41       29.33      4.50 o 
  -8  -1   7        2.14        6.01      2.43 o 
  -7  -1   7       26.22       19.66      3.41 o 
  -6  -1   7        8.63        9.31      2.31 o 
  -5  -1   7       16.79       16.10      2.63 o 
  -4  -1   7      112.19      107.04      5.78 o 
  -3  -1   7      232.03      209.62      4.43 o 
  -2  -1   7        6.59        2.96      0.63 o 
  -1  -1   7        0.92        0.72      0.47 o 
   0  -1   7      248.22      280.47      3.82 o 
   1  -1   7        7.61        4.89      1.27 o 
   2  -1   7       36.14       38.05      2.03 o 
   3  -1   7      378.55      391.53     12.29 o 
   4  -1   7        6.31        6.01      1.78 o 
   5  -1   7       46.27       41.13      4.29 o 
   6  -1   7       31.30       34.14      4.24 o 
  -8   0   7       28.45       25.06      6.44 o 
  -7   0   7       15.91       13.85      4.24 o 
  -6   0   7       85.59       88.70     15.24 o 
  -5   0   7      541.98      522.78     17.93 o 
  -4   0   7        2.42        4.43      1.08 o 
  -3   0   7     1153.35     1085.40     17.62 o 
  -2   0   7       73.80       78.90      2.01 o 
  -1   0   7      227.78      219.33      5.44 o 
   0   0   7       30.46       41.48      1.36 o 
   1   0   7       44.83       46.99      1.79 o 
   2   0   7      611.25      595.55     12.15 o 
   3   0   7      284.68      256.54      6.46 o 
   4   0   7        9.90        7.98      2.20 o 
   5   0   7      229.25      243.21     10.30 o 
   6   0   7       19.84       19.21      2.72 o 
  -8   1   7        0.01        4.59      2.23 o 
  -7   1   7        0.66        1.93      2.14 o 
  -6   1   7       28.45       25.33      3.50 o 
  -5   1   7       21.96       21.31      2.25 o 
  -4   1   7       12.73       10.43      1.59 o 
  -3   1   7      142.88      136.72      3.84 o 
  -2   1   7      360.06      287.33     25.53 o 
  -1   1   7       85.28       93.59      2.02 o 
   0   1   7       14.18       15.51      0.80 o 
   1   1   7      124.74      120.94      6.02 o 
   2   1   7       31.66       29.22      1.64 o 
   3   1   7       11.06        9.54      0.97 o 
   4   1   7      270.55      288.52      7.86 o 
   5   1   7        1.93        1.02      1.51 o 
   6   1   7       15.70       16.70      3.79 o 
  -8   2   7       18.74       21.68      7.52 o 
  -7   2   7        0.46        0.68      3.89 o 
  -6   2   7       70.75       67.75      5.66 o 
  -5   2   7      131.77       98.97      9.21 o 
  -4   2   7      142.10      119.77      3.85 o 
  -3   2   7       18.01       20.54      1.50 o 
  -2   2   7      850.27      783.77     16.23 o 
  -1   2   7       17.15       19.22      1.14 o 
   0   2   7       42.95       37.02      2.15 o 
   1   2   7       11.29       13.61      1.79 o 
   2   2   7        6.23        7.09      1.98 o 
   3   2   7      475.38      457.77     20.44 o 
   4   2   7       54.90       44.26      4.67 o 
   5   2   7       29.21       30.46      4.74 o 
  -7   3   7        1.24        1.01      1.74 o 
  -6   3   7        0.01        0.91      1.36 o 
  -5   3   7       14.35        7.61      1.98 o 
  -4   3   7       15.87       17.39      1.26 o 
  -3   3   7        1.30        1.03      0.66 o 
  -2   3   7       78.11       81.67      2.97 o 
  -1   3   7      178.71      164.13      4.27 o 
   0   3   7      225.49      221.58      5.29 o 
   1   3   7       32.48       32.73      2.18 o 
   2   3   7       10.06        8.38      1.58 o 
   3   3   7       25.91       23.51      3.33 o 
   4   3   7        7.55        5.67      2.41 o 
   5   3   7      157.81      158.46      9.32 o 
  -7   4   7        6.41        4.97      3.80 o 
  -6   4   7       38.10       38.27      3.95 o 
  -5   4   7      125.54      124.43      5.69 o 
  -4   4   7       70.77       60.26      2.94 o 
  -3   4   7       13.68       14.08      1.47 o 
  -2   4   7       15.24       15.93      1.63 o 
  -1   4   7      191.20      163.05      3.56 o 
   0   4   7        5.60        6.20      1.05 o 
   1   4   7        1.03        1.02      0.75 o 
   2   4   7       16.73       11.28      3.10 o 
   3   4   7        1.87        1.55      1.52 o 
   4   4   7      207.28      206.16     10.57 o 
   5   4   7        3.22        6.12      2.49 o 
  -7   5   7       20.16       21.05      3.97 o 
  -6   5   7        7.38        6.70      2.19 o 
  -5   5   7        1.69        1.53      1.31 o 
  -4   5   7        1.84        0.49      0.91 o 
  -3   5   7        2.13        2.54      2.30 o 
  -2   5   7        5.80        6.33      2.42 o 
  -1   5   7       23.07       19.87      1.44 o 
   0   5   7       23.06       21.64      2.20 o 
   1   5   7      198.33      205.19     16.42 o 
   2   5   7       22.77       26.72      3.68 o 
   3   5   7        6.16        4.25      2.09 o 
   4   5   7        6.46        3.06      2.00 o 
  -6   6   7        1.14       -2.04      2.04 o 
  -5   6   7      100.53      100.14      5.61 o 
  -4   6   7      100.58       89.09      5.17 o 
  -3   6   7       14.99       14.77      2.52 o 
  -2   6   7      133.68      125.69      7.90 o 
  -1   6   7        1.95        1.57      1.45 o 
   0   6   7        1.75        1.79      1.63 o 
   1   6   7       20.28       25.52      3.56 o 
   2   6   7       15.97        9.51      2.61 o 
   3   6   7       23.01       19.04      3.30 o 
  -5   7   7       12.85        9.17      4.14 o 
  -4   7   7        4.80        4.19      1.62 o 
  -3   7   7        0.57       -1.78      1.78 o 
  -2   7   7        0.46        0.60      3.47 o 
  -1   7   7       16.54       15.45      2.87 o 
   0   7   7        0.89        0.21      1.27 o 
   1   7   7        0.30        3.69      1.95 o 
   2   7   7       90.36       93.95      7.39 o 
  -3   8   7       36.67       40.86      4.71 o 
  -2   8   7        0.75       -0.77      7.01 o 
  -1   8   7      111.45      113.36      7.70 o 
   0   8   7        0.05       -0.03      1.73 o 
  -3  -8   8       56.58       59.65      4.14 o 
  -2  -8   8        0.76        0.61      1.15 o 
  -1  -8   8       24.11       20.84      3.04 o 
   0  -8   8      193.08      207.78     11.44 o 
   1  -8   8      108.40      128.84      9.23 o 
   2  -8   8        8.80        9.48      3.94 o 
  -4  -7   8       19.30       20.40      2.91 o 
  -3  -7   8        5.22       12.63      2.26 o 
  -2  -7   8       39.34       39.16      3.03 o 
  -1  -7   8        9.69        9.85      1.73 o 
   0  -7   8      208.45      210.88     10.36 o 
   1  -7   8        1.58        1.70      2.88 o 
   2  -7   8       25.98       32.25      4.77 o 
   3  -7   8       23.27       22.90      4.38 o 
  -5  -6   8      193.29      197.03     10.62 o 
  -4  -6   8      132.35      144.63      6.62 o 
  -3  -6   8      206.75      223.60      8.20 o 
  -2  -6   8      148.06      155.06      5.71 o 
  -1  -6   8        2.09        2.15      1.09 o 
   0  -6   8      230.16      237.76     11.87 o 
   1  -6   8      286.86      286.18     25.30 o 
   2  -6   8       59.98       61.58      5.85 o 
   3  -6   8        9.39        9.54      6.57 o 
   4  -6   8      175.61      190.28     11.27 o 
  -6  -5   8       10.25        7.09      2.39 o 
  -5  -5   8      122.31      132.76      8.16 o 
  -4  -5   8        4.70        4.72      1.46 o 
  -3  -5   8      122.41      129.40      5.70 o 
  -2  -5   8        0.30       -0.87      0.99 o 
  -1  -5   8        2.22        1.94      0.93 o 
   0  -5   8        8.75       10.24      1.31 o 
   1  -5   8      422.26      439.16     10.72 o 
   2  -5   8       25.30       27.58      2.39 o 
   3  -5   8       14.94       16.33      3.30 o 
   4  -5   8       17.29       15.43      3.42 o 
   5  -5   8       13.75        6.12      2.77 o 
  -7  -4   8        0.13        0.55      2.94 o 
  -6  -4   8       23.98       23.24      4.77 o 
  -5  -4   8      241.01      221.17     10.34 o 
  -4  -4   8      285.88      285.50      8.18 o 
  -3  -4   8      121.53      119.00      7.11 o 
  -2  -4   8      793.86      814.88     14.34 o 
  -1  -4   8      231.17      226.79      5.52 o 
   0  -4   8        3.21        2.11      0.83 o 
   1  -4   8      819.46      818.79     13.95 o 
   2  -4   8      252.23      248.59      6.16 o 
   3  -4   8        0.92        1.45      0.91 o 
   4  -4   8        0.98       -1.96      1.96 o 
   5  -4   8       80.03       87.51      6.19 o 
  -7  -3   8        8.61       11.35      4.03 o 
  -6  -3   8        2.57        0.55      1.55 o 
  -5  -3   8        3.16        1.94      1.62 o 
  -4  -3   8      345.85      340.86      6.64 o 
  -3  -3   8        0.03        0.32      0.95 o 
  -2  -3   8      337.95      332.60      7.33 o 
  -1  -3   8        6.99        6.99      1.05 o 
   0  -3   8       28.85       33.86      2.28 o 
   1  -3   8        3.28        2.18      1.40 o 
   2  -3   8      486.98      490.79      9.87 o 
   3  -3   8      109.85      110.33      5.10 o 
   4  -3   8        0.04       -0.53      1.39 o 
   5  -3   8        4.56        0.23      2.15 o 
  -7  -2   8      115.15      122.11      8.23 o 
  -6  -2   8        0.90        0.87      3.71 o 
  -5  -2   8        2.37        2.95      1.66 o 
  -4  -2   8      521.20      475.06      8.53 o 
  -3  -2   8      135.07      134.87     10.38 o 
  -2  -2   8       37.72       32.51      1.50 o 
  -1  -2   8     1409.52     1494.60     23.15 o 
   0  -2   8      138.23      135.75      4.33 o 
   1  -2   8       10.23       11.26      1.43 o 
   2  -2   8     1295.97     1278.27     18.54 o 
   3  -2   8       76.15       64.54      4.03 o 
   4  -2   8       28.54       27.50      2.82 o 
   5  -2   8        6.28        6.06      2.03 o 
  -7  -1   8       12.29        9.46      2.70 o 
  -6  -1   8        3.33        2.92      1.81 o 
  -5  -1   8        0.83        0.91      1.38 o 
  -4  -1   8        2.75        1.60      1.28 o 
  -3  -1   8      413.85      406.26      8.97 o 
  -2  -1   8        3.94        2.95      0.65 o 
  -1  -1   8      467.97      470.25      6.34 o 
   0  -1   8       29.09       33.31      1.58 o 
   1  -1   8       88.89       90.42      3.38 o 
   2  -1   8       74.14       77.58      4.19 o 
   3  -1   8      290.20      305.58     11.89 o 
   4  -1   8      126.94      128.10      6.11 o 
   5  -1   8       10.23        6.18      1.74 o 
  -8   0   8       62.72       56.96      6.10 o 
  -7   0   8        2.60        4.79      2.26 o 
  -6   0   8      330.52      327.84     13.08 o 
  -5   0   8       22.63       14.72      2.12 o 
  -4   0   8       40.41       33.01      2.43 o 
  -3   0   8      593.93      540.65     10.80 o 
  -2   0   8        7.88        7.23      0.77 o 
  -1   0   8        1.34        3.59      0.58 o 
   0   0   8      952.22      969.90     12.03 o 
   1   0   8        0.96        1.26      0.61 o 
   2   0   8       27.63       25.94      2.97 o 
   3   0   8      921.56      934.15     17.68 o 
   4   0   8        0.02       -1.42      1.42 o 
   5   0   8       54.79       54.33      4.98 o 
  -7   1   8       67.18       75.49      6.56 o 
  -6   1   8       38.61       38.87      4.37 o 
  -5   1   8        4.38        0.71      1.75 o 
  -4   1   8       18.07       19.97      1.17 o 
  -3   1   8       42.68       34.83      1.37 o 
  -2   1   8      160.80      159.35      4.40 o 
  -1   1   8        0.14        0.30      0.35 o 
   0   1   8      331.64      346.01      6.02 o 
   1   1   8       34.66       29.53      2.64 o 
   2   1   8       88.62       87.36      2.36 o 
   3   1   8      153.10      167.32      4.83 o 
   4   1   8       81.77       89.43      6.46 o 
   5   1   8       67.67       79.66      6.40 o 
  -7   2   8       93.64      100.56      7.50 o 
  -6   2   8      109.24      126.66      7.79 o 
  -5   2   8      519.56      516.04     15.97 o 
  -4   2   8       96.69       74.86      2.17 o 
  -3   2   8      220.06      227.75      6.74 o 
  -2   2   8      337.12      333.78      6.76 o 
  -1   2   8      242.67      244.79      5.32 o 
   0   2   8       27.39       30.74      2.03 o 
   1   2   8      211.93      227.42      8.12 o 
   2   2   8       69.23       70.50      4.15 o 
   3   2   8       31.50       27.08      3.61 o 
   4   2   8      320.87      340.23     13.58 o 
   5   2   8       18.31       14.77      3.17 o 
  -7   3   8       74.91       90.49      7.15 o 
  -6   3   8       74.26       85.42      6.47 o 
  -5   3   8       42.27       37.74      3.65 o 
  -4   3   8       30.66       21.77      1.43 o 
  -3   3   8       24.85       27.18      1.84 o 
  -2   3   8       95.52       90.46      3.19 o 
  -1   3   8        3.10        3.38      1.11 o 
   0   3   8       18.40       20.52      1.69 o 
   1   3   8      120.43      130.69      7.23 o 
   2   3   8       20.64       18.46      3.00 o 
   3   3   8       48.46       46.34      4.82 o 
   4   3   8      149.48      149.95     16.50 o 
   5   3   8        8.44        8.67      2.66 o 
  -7   4   8      105.07      118.39     12.34 o 
  -6   4   8       95.39       99.21      7.02 o 
  -5   4   8      267.20      281.98      8.56 o 
  -4   4   8      376.84      362.30      7.97 o 
  -3   4   8      148.12      138.07      5.36 o 
  -2   4   8      261.84      266.79      9.56 o 
  -1   4   8      125.76      126.37      6.67 o 
   0   4   8      307.42      299.27      7.55 o 
   1   4   8       37.51       35.18      6.14 o 
   2   4   8        9.45        7.62      3.82 o 
   3   4   8      113.81      119.15     14.50 o 
   4   4   8       18.71       18.65      3.46 o 
  -6   5   8       20.60       22.54      5.65 o 
  -5   5   8       36.97       47.63      4.64 o 
  -4   5   8       19.78       17.30      2.13 o 
  -3   5   8       39.80       45.06      3.45 o 
  -2   5   8       10.06        9.96      1.40 o 
  -1   5   8       68.27       72.90      5.31 o 
   0   5   8       22.48       21.47      3.15 o 
   1   5   8       47.35       58.45      5.26 o 
   2   5   8       13.16       17.84      3.43 o 
   3   5   8        6.12        5.07      3.75 o 
  -6   6   8       20.38       17.41      3.76 o 
  -5   6   8       69.72       61.99      5.29 o 
  -4   6   8      221.50      217.67      7.80 o 
  -3   6   8      108.43      114.88      5.18 o 
  -2   6   8      126.56      113.87      6.85 o 
  -1   6   8      101.48      104.22      7.35 o 
   0   6   8       44.13       52.83      5.58 o 
   1   6   8      146.37      164.98     16.77 o 
   2   6   8       35.98       38.65      6.04 o 
  -4   7   8        6.83        8.51      2.44 o 
  -3   7   8        2.75        2.28      1.52 o 
  -2   7   8       28.66       29.11      3.74 o 
  -1   7   8        2.09        3.59      1.91 o 
   0   7   8       16.00       11.78      2.79 o 
   1   7   8       38.64       44.63      5.03 o 
  -2   8   8        7.98       14.35      2.93 o 
  -3  -8   9       20.94       18.79      2.56 o 
  -2  -8   9        1.19       -1.47      1.47 o 
  -1  -8   9       10.79       13.44      3.32 o 
   0  -8   9       17.76       15.33      4.35 o 
   1  -8   9       25.11       25.72      4.43 o 
  -4  -7   9       32.17       30.24      4.49 o 
  -3  -7   9      189.71      208.78      7.40 o 
  -2  -7   9       25.82       31.48      2.91 o 
  -1  -7   9        0.24       -0.34      1.10 o 
   0  -7   9       24.76       24.66      3.96 o 
   1  -7   9        8.89        8.30      2.75 o 
   2  -7   9       52.47       54.63      6.11 o 
   3  -7   9        0.70       -1.66      4.41 o 
  -5  -6   9      402.10      406.75     16.17 o 
  -4  -6   9       46.29       44.35      4.89 o 
  -3  -6   9       99.16      104.37      4.83 o 
  -2  -6   9       41.40       39.95      3.84 o 
  -1  -6   9        2.02        1.29      1.03 o 
   0  -6   9        7.41        5.07      1.52 o 
   1  -6   9       54.39       51.03      4.54 o 
   2  -6   9       26.68       26.80      6.35 o 
   3  -6   9      282.07      297.30     14.08 o 
   4  -6   9        2.69        3.85      2.48 o 
  -6  -5   9        2.19       -3.20      4.83 o 
  -5  -5   9       12.94        9.02      5.12 o 
  -4  -5   9       50.42       51.30      3.61 o 
  -3  -5   9       18.33       16.02      2.47 o 
  -2  -5   9      275.92      282.29      7.65 o 
  -1  -5   9       72.78       73.33      3.73 o 
   0  -5   9       60.01       60.09      3.93 o 
   1  -5   9       17.65       12.63      2.00 o 
   2  -5   9        4.59        7.11      1.50 o 
   3  -5   9       63.65       75.94      6.64 o 
   4  -5   9        0.02       -2.37      2.37 o 
  -6  -4   9        3.51        1.09      2.81 o 
  -5  -4   9      148.59      142.42     16.66 o 
  -4  -4   9      915.00      913.78     23.39 o 
  -3  -4   9        1.63        1.58      1.05 o 
  -2  -4   9      129.42      129.57      4.69 o 
  -1  -4   9       28.05       29.06      2.28 o 
   0  -4   9        0.60        1.08      1.21 o 
   1  -4   9       17.37       13.11      1.90 o 
   2  -4   9       58.01       54.00      3.67 o 
   3  -4   9       11.88       12.76      2.94 o 
   4  -4   9      398.60      447.72     14.39 o 
   5  -4   9       25.34       29.44      6.46 o 
  -7  -3   9       31.24       25.06      3.95 o 
  -6  -3   9        1.01        5.42      5.14 o 
  -5  -3   9        1.31        3.08      3.56 o 
  -4  -3   9       49.84       43.87      3.63 o 
  -3  -3   9      248.87      248.62     14.93 o 
  -2  -3   9        0.60       -0.83      0.83 o 
  -1  -3   9      130.13      115.70      3.76 o 
   0  -3   9       84.83       85.76      4.32 o 
   1  -3   9      179.97      189.25      6.94 o 
   2  -3   9        0.11        0.97      1.17 o 
   3  -3   9        0.68        1.30      1.11 o 
   4  -3   9       36.80       34.71      4.68 o 
   5  -3   9        0.55       -2.40      2.40 o 
  -7  -2   9       13.90       17.06      3.52 o 
  -6  -2   9        1.36        1.02      1.45 o 
  -5  -2   9      161.39      148.25      8.08 o 
  -4  -2   9      302.11      274.95      7.26 o 
  -3  -2   9     1356.34     1339.40     35.63 o 
  -2  -2   9      257.09      259.50      6.11 o 
  -1  -2   9      147.89      160.35      3.82 o 
   0  -2   9        0.02       -0.01      0.83 o 
   1  -2   9       10.95       11.13      2.04 o 
   2  -2   9       64.47       52.64      3.72 o 
   3  -2   9       16.60       11.80      1.96 o 
   4  -2   9        1.02       -0.48      1.24 o 
   5  -2   9      263.85      309.28     14.41 o 
  -7  -1   9       68.92       78.08      6.66 o 
  -6  -1   9       28.93       24.53      3.61 o 
  -5  -1   9        3.40        0.96      2.40 o 
  -4  -1   9       45.56       42.25      2.39 o 
  -3  -1   9      125.40      131.81      4.76 o 
  -2  -1   9      629.80      618.72      9.43 o 
  -1  -1   9       11.64       11.43      1.05 o 
   0  -1   9        0.39       -0.56      0.56 o 
   1  -1   9       22.48       17.29      1.74 o 
   2  -1   9      192.10      199.81      5.86 o 
   3  -1   9       14.99       16.00      2.24 o 
   4  -1   9        0.77       -0.04      1.81 o 
   5  -1   9        8.34        7.55      2.48 o 
  -7   0   9        1.64        4.46      2.32 o 
  -6   0   9       21.87       34.17      4.12 o 
  -5   0   9        0.83        1.68      1.29 o 
  -4   0   9      708.37      582.63     12.76 o 
  -3   0   9      282.25      267.34      5.03 o 
  -2   0   9     1108.39     1101.24     15.41 o 
  -1   0   9      901.59      938.50     14.00 o 
   0   0   9      114.84      116.47      3.17 o 
   1   0   9       40.71       41.99      2.15 o 
   2   0   9       81.55       83.49      3.38 o 
   3   0   9      104.47      107.29      5.58 o 
   4   0   9        0.18        0.56      1.25 o 
   5   0   9        1.05        0.45      2.35 o 
  -7   1   9        3.65        5.22      2.32 o 
  -6   1   9       58.18       82.07      8.10 o 
  -5   1   9       11.58       14.20      2.99 o 
  -4   1   9       16.57       11.42      1.01 o 
  -3   1   9      131.42      116.44      8.26 o 
  -2   1   9      139.36      145.45      6.85 o 
  -1   1   9      769.96      738.36     10.21 o 
   0   1   9       32.33       28.54      1.30 o 
   1   1   9       54.77       60.97      3.59 o 
   2   1   9        3.89        2.76      0.46 o 
   3   1   9       91.14       92.14      5.18 o 
   4   1   9       24.99       22.97      3.55 o 
   5   1   9        4.00        4.23      2.10 o 
  -7   2   9       17.03       11.44      3.18 o 
  -6   2   9        3.52        0.84      3.53 o 
  -5   2   9        3.11        6.53      3.03 o 
  -4   2   9        0.44       -0.57      0.57 o 
  -3   2   9     1137.12     1072.50     21.50 o 
  -2   2   9       69.30       70.00      2.85 o 
  -1   2   9      422.13      420.42     12.83 o 
   0   2   9      973.79     1009.37     17.90 o 
   1   2   9       41.51       53.36      6.46 o 
   2   2   9       66.59       75.74     12.28 o 
   3   2   9      123.92      131.23     14.47 o 
   4   2   9       77.08       75.33      6.40 o 
  -7   3   9       90.47      108.85      7.99 o 
  -6   3   9       21.58       17.57      4.01 o 
  -5   3   9        5.03       10.41      2.87 o 
  -4   3   9        0.19        0.17      0.63 o 
  -3   3   9       19.13       14.48      1.41 o 
  -2   3   9      117.29      119.83      5.54 o 
  -1   3   9       95.59       97.65      5.89 o 
   0   3   9      528.46      548.38     15.96 o 
   1   3   9       23.66       21.19      6.71 o 
   2   3   9       84.78       87.41      7.40 o 
   3   3   9       39.29       43.75      4.88 o 
   4   3   9       17.63       13.42      3.28 o 
  -6   4   9        0.08        2.48      3.63 o 
  -5   4   9       15.59       16.77      2.87 o 
  -4   4   9       17.62       12.07      1.74 o 
  -3   4   9        3.06        0.58      0.97 o 
  -2   4   9      853.87      842.36     15.47 o 
  -1   4   9        4.50        3.29      1.54 o 
   0   4   9       72.09       69.38      5.39 o 
   1   4   9      444.75      469.90     15.98 o 
   2   4   9        4.71        5.23      1.86 o 
   3   4   9       31.32       35.30      4.47 o 
  -6   5   9      137.21      160.43      9.08 o 
  -5   5   9       70.48       58.68      5.17 o 
  -4   5   9       14.18       11.66      1.48 o 
  -3   5   9        6.62        5.47      1.39 o 
  -2   5   9       11.05        7.97      2.60 o 
  -1   5   9       49.05       57.23      4.89 o 
   0   5   9       68.37       74.87      5.91 o 
   1   5   9      251.06      281.64     12.22 o 
   2   5   9        6.79        5.41      2.19 o 
   3   5   9       50.60       62.64      6.96 o 
  -5   6   9       29.13       32.79      3.99 o 
  -4   6   9       31.77       24.40      3.38 o 
  -3   6   9       84.54       84.59      5.99 o 
  -2   6   9        7.18        5.68      1.93 o 
  -1   6   9      370.63      366.55     13.85 o 
   0   6   9       60.23       65.98      5.78 o 
   1   6   9        3.44        4.64      2.17 o 
   2   6   9       98.76      105.28      7.99 o 
  -4   7   9       61.15       54.32      8.00 o 
  -3   7   9       39.66       34.90      4.11 o 
  -2   7   9       17.39       12.19      2.82 o 
  -1   7   9        2.53        7.32      2.36 o 
   0   7   9       13.36       16.04      3.82 o 
  -1  -8  10       14.37       13.57      3.31 o 
   0  -8  10       75.59       88.47      7.75 o 
  -3  -7  10        5.24        4.58      1.81 o 
  -2  -7  10      116.50      113.58      5.40 o 
  -1  -7  10        9.78        8.32      2.12 o 
   0  -7  10        0.15       -0.27      2.18 o 
   1  -7  10       28.27       21.26      7.36 o 
   2  -7  10        5.09        3.08      2.52 o 
  -5  -6  10      138.28      145.09     10.51 o 
  -4  -6  10       55.15       46.55      5.58 o 
  -3  -6  10       37.83       41.35      3.14 o 
  -2  -6  10       48.67       49.87      3.40 o 
  -1  -6  10        3.79        5.03      1.43 o 
   0  -6  10       42.81       41.17      4.75 o 
   1  -6  10      111.98      112.88      8.04 o 
   2  -6  10        6.46        1.49      3.61 o 
   3  -6  10        7.72        6.50      3.12 o 
  -5  -5  10        4.10        1.31      1.88 o 
  -4  -5  10       11.28       12.46      2.68 o 
  -3  -5  10      216.92      219.54      6.81 o 
  -2  -5  10       24.41       22.77      2.25 o 
  -1  -5  10       54.46       48.75      3.16 o 
   0  -5  10       19.86       21.22      3.34 o 
   1  -5  10       20.89       16.75      3.96 o 
   2  -5  10       41.41       41.12      5.73 o 
   3  -5  10        7.91        2.66      1.97 o 
   4  -5  10        2.15       -2.15      2.15 o 
  -6  -4  10        4.86        6.43      5.32 o 
  -5  -4  10      226.51      216.98     17.28 o 
  -4  -4  10      193.15      186.11     11.62 o 
  -3  -4  10       57.22       53.65      3.03 o 
  -2  -4  10       64.18       65.89      4.85 o 
  -1  -4  10       71.86       67.74      3.53 o 
   0  -4  10       64.28       70.94      5.41 o 
   1  -4  10       81.50       79.95      4.70 o 
   2  -4  10       73.43       82.24      4.74 o 
   3  -4  10       46.91       46.21      5.33 o 
   4  -4  10        0.30        0.07      1.75 o 
  -6  -3  10        6.50        2.55      2.58 o 
  -5  -3  10       11.65       12.13      2.72 o 
  -4  -3  10       12.99       11.80      2.51 o 
  -3  -3  10        1.22       -0.01      0.82 o 
  -2  -3  10      507.82      492.11     10.01 o 
  -1  -3  10       49.04       49.04      2.87 o 
   0  -3  10        1.33       -0.61      1.16 o 
   1  -3  10       27.09       26.06      2.71 o 
   2  -3  10       86.20       85.74      4.38 o 
   3  -3  10       31.25       37.48      3.36 o 
   4  -3  10        2.28        4.70      2.45 o 
  -7  -2  10       37.05       26.26      4.17 o 
  -6  -2  10       79.36       83.17      6.62 o 
  -5  -2  10       15.24        8.60      2.18 o 
  -4  -2  10      634.61      599.31     14.86 o 
  -3  -2  10      192.02      189.66      5.98 o 
  -2  -2  10       31.61       33.75      1.97 o 
  -1  -2  10       55.58       55.56      2.89 o 
   0  -2  10       25.00       20.46      1.90 o 
   1  -2  10      135.36      149.77      5.08 o 
   2  -2  10       87.55       81.55      4.84 o 
   3  -2  10       11.90       12.61      2.07 o 
   4  -2  10       97.83      115.03      8.42 o 
  -7  -1  10      131.45      127.85     10.32 o 
  -6  -1  10        0.21        2.21      3.12 o 
  -5  -1  10       56.95       57.49      4.96 o 
  -4  -1  10        3.52        3.03      0.74 o 
  -3  -1  10       35.16       34.41      2.10 o 
  -2  -1  10        2.56        2.57      0.66 o 
  -1  -1  10      543.37      524.29      9.72 o 
   0  -1  10       48.23       48.54      4.72 o 
   1  -1  10       15.66       21.29      2.86 o 
   2  -1  10       29.70       27.86      3.87 o 
   3  -1  10      121.35      118.90      9.70 o 
   4  -1  10       10.46       15.69      2.48 o 
  -7   0  10       52.78       62.81      6.12 o 
  -6   0  10      137.35      129.22      8.07 o 
  -5   0  10       15.51       16.77      3.42 o 
  -4   0  10       18.47       13.31      2.45 o 
  -3   0  10     1018.39      950.62     12.49 o 
  -2   0  10       85.68       78.39      2.82 o 
  -1   0  10       12.52       13.52      1.06 o 
   0   0  10       13.49       12.49      1.42 o 
   1   0  10        0.04        0.51      0.71 o 
   2   0  10       71.12       73.36      4.59 o 
   3   0  10       60.20       59.32      4.33 o 
   4   0  10        0.98        1.09      1.42 o 
  -7   1  10       27.09       32.65      4.55 o 
  -6   1  10      191.21      183.06     12.42 o 
  -5   1  10       19.11       17.15      2.91 o 
  -4   1  10       92.22       77.74      4.15 o 
  -3   1  10      108.72      116.07      3.80 o 
  -2   1  10       70.50       72.22      2.98 o 
  -1   1  10        7.24        6.22      0.73 o 
   0   1  10      250.31      243.99      7.30 o 
   1   1  10       15.44       15.13      1.98 o 
   2   1  10       23.49       26.12      3.47 o 
   3   1  10       25.01       28.18      3.08 o 
   4   1  10       88.49       92.45      8.81 o 
  -7   2  10        6.52       11.30      3.08 o 
  -6   2  10       53.91       64.30      8.38 o 
  -5   2  10      196.44      204.56     11.84 o 
  -4   2  10       34.16       31.27      2.44 o 
  -3   2  10        9.29        7.67      1.43 o 
  -2   2  10      857.29      846.78     16.39 o 
  -1   2  10        0.61        0.09      0.54 o 
   0   2  10        8.49        7.04      2.05 o 
   1   2  10        3.19        3.98      1.98 o 
   2   2  10        4.88        7.56      2.55 o 
   3   2  10        2.02        3.67      1.96 o 
   4   2  10       29.95       31.23      4.31 o 
  -6   3  10       44.08       49.98      6.42 o 
  -5   3  10      149.09      159.16     26.76 o 
  -4   3  10       54.37       49.91      3.31 o 
  -3   3  10       48.14       47.91      2.85 o 
  -2   3  10      240.39      244.10      6.45 o 
  -1   3  10       82.50       75.02      5.44 o 
   0   3  10        3.33        1.73      1.39 o 
   1   3  10       53.11       50.35      4.97 o 
   2   3  10        0.00       -0.69      1.61 o 
   3   3  10        6.84        9.35      2.95 o 
  -6   4  10       24.35       35.98      5.82 o 
  -5   4  10       29.03       39.61      4.33 o 
  -4   4  10      125.34      123.29      6.84 o 
  -3   4  10      195.44      198.65      6.29 o 
  -2   4  10        0.28       -0.12      1.18 o 
  -1   4  10      383.19      375.61     27.74 o 
   0   4  10       28.71       28.68      4.68 o 
   1   4  10       11.33       16.03      3.06 o 
   2   4  10       24.59       34.37      4.42 o 
   3   4  10        1.97        2.04      2.02 o 
  -5   5  10       17.63       21.55      3.43 o 
  -4   5  10       58.81       51.49      4.48 o 
  -3   5  10       42.43       38.44      5.61 o 
  -2   5  10        6.19        2.88      1.59 o 
  -1   5  10      215.43      231.03     10.61 o 
   0   5  10       63.66       68.98      5.99 o 
   1   5  10        0.01        0.88      1.99 o 
   2   5  10        5.83        7.26      2.63 o 
  -4   6  10        3.46        6.81      3.82 o 
  -3   6  10       41.49       36.68      6.57 o 
  -2   6  10      234.52      226.65     10.66 o 
  -1   6  10        3.97        6.02      2.13 o 
   0   6  10      103.55      108.49      7.76 o 
   1   6  10       36.76       48.49      5.42 o 
  -3  -7  11       73.05       72.86      5.33 o 
  -2  -7  11        7.40        6.71      1.71 o 
  -1  -7  11       23.38       30.59      4.45 o 
   0  -7  11       25.01       24.53      4.20 o 
   1  -7  11       47.02       48.01      5.76 o 
  -4  -6  11       29.05       32.23      3.59 o 
  -3  -6  11       24.70       23.19      2.92 o 
  -2  -6  11        3.27        3.25      1.48 o 
  -1  -6  11       17.55       16.27      2.14 o 
   0  -6  11       89.44       91.65      7.14 o 
   1  -6  11       58.98       60.15      6.03 o 
   2  -6  11        0.78        2.72      2.26 o 
  -5  -5  11        0.29        0.28      2.73 o 
  -4  -5  11        7.01        5.75      1.76 o 
  -3  -5  11       19.96       20.55      2.64 o 
  -2  -5  11      121.56      112.55      4.94 o 
  -1  -5  11       45.04       41.12      3.03 o 
   0  -5  11       17.36       15.26      4.01 o 
   1  -5  11       39.50       40.72      3.64 o 
   2  -5  11      103.00       99.09      7.72 o 
   3  -5  11        1.82        2.02      3.64 o 
  -6  -4  11       12.57       11.17      3.04 o 
  -5  -4  11        5.65        4.26      6.56 o 
  -4  -4  11        6.63        9.99      2.55 o 
  -3  -4  11       31.11       28.65      2.90 o 
  -2  -4  11      128.05      126.78      6.08 o 
  -1  -4  11        0.12       -0.34      1.10 o 
   0  -4  11        0.54       -0.98      1.27 o 
   1  -4  11      123.50      136.13      6.46 o 
   2  -4  11       49.00       50.12      3.87 o 
   3  -4  11        2.36        0.67      2.08 o 
  -6  -3  11      139.78      152.98     20.60 o 
  -5  -3  11        5.21        7.22      2.31 o 
  -4  -3  11       12.77        8.73      3.17 o 
  -3  -3  11        5.99        2.67      1.01 o 
  -2  -3  11       17.94       18.14      2.14 o 
  -1  -3  11      133.38      118.31      5.25 o 
   0  -3  11      109.16      109.79      4.94 o 
   1  -3  11        0.24        1.13      1.42 o 
   2  -3  11       23.94       19.31      2.66 o 
   3  -3  11      105.76      102.82      7.92 o 
  -6  -2  11        2.28       -1.98      1.98 o 
  -5  -2  11       33.66       38.89      4.36 o 
  -4  -2  11        0.44        0.48      1.42 o 
  -3  -2  11       30.93       32.50      2.28 o 
  -2  -2  11        5.53        4.12      1.12 o 
  -1  -2  11      242.57      240.57      7.22 o 
   0  -2  11       16.21       17.37      2.85 o 
   1  -2  11       55.87       51.30      3.97 o 
   2  -2  11       82.03       81.63      5.12 o 
   3  -2  11       25.59       26.05      3.12 o 
   4  -2  11        5.85        1.26      1.90 o 
  -6  -1  11        6.99        6.75      2.30 o 
  -5  -1  11      226.54      239.99     16.35 o 
  -4  -1  11       11.36       10.15      1.55 o 
  -3  -1  11       65.67       70.27      3.10 o 
  -2  -1  11        0.13       -0.30      0.76 o 
  -1  -1  11        4.24        3.47      1.06 o 
   0  -1  11       86.21       69.95      4.32 o 
   1  -1  11      121.76      127.39      6.45 o 
   2  -1  11       41.58       41.83      3.64 o 
   3  -1  11        3.14        2.20      1.50 o 
   4  -1  11       45.26       48.18      4.24 o 
  -7   0  11        4.53        6.52      5.15 o 
  -6   0  11       29.76       25.65      3.73 o 
  -5   0  11        3.14        2.42      1.60 o 
  -4   0  11       73.03       62.86      2.91 o 
  -3   0  11        0.76       -0.08      0.62 o 
  -2   0  11       76.81       79.30      2.82 o 
  -1   0  11        4.10        1.95      1.02 o 
   0   0  11      171.90      172.87      6.62 o 
   1   0  11       50.55       51.63      3.91 o 
   2   0  11      129.38      133.15      6.45 o 
   3   0  11       15.54       21.38      3.76 o 
   4   0  11       11.42       13.25      3.50 o 
  -6   1  11       12.29        3.81      2.04 o 
  -5   1  11       11.00       10.38      3.25 o 
  -4   1  11      158.15      153.74      6.09 o 
  -3   1  11        3.27        3.45      1.02 o 
  -2   1  11      118.32      123.35      4.17 o 
  -1   1  11       11.42        8.65      0.89 o 
   0   1  11        0.05        1.17      1.02 o 
   1   1  11       35.75       32.60      2.99 o 
   2   1  11       75.59       78.57      4.94 o 
   3   1  11       88.81       84.60      6.96 o 
  -6   2  11        2.97        4.98      2.52 o 
  -5   2  11       35.20       35.52      4.89 o 
  -4   2  11        0.07       -0.53      0.88 o 
  -3   2  11      116.31      107.77      4.80 o 
  -2   2  11        9.17        7.77      1.33 o 
  -1   2  11       88.12       88.19      6.12 o 
   0   2  11       21.04       16.46      3.02 o 
   1   2  11       35.31       34.23      4.25 o 
   2   2  11       43.38       48.87      5.36 o 
   3   2  11      113.79      121.98     11.71 o 
  -6   3  11       84.12       92.31      7.01 o 
  -5   3  11        0.94        0.70      1.45 o 
  -4   3  11       67.80       77.68      5.22 o 
  -3   3  11       19.07       19.40      1.92 o 
  -2   3  11        0.89        0.76      1.12 o 
  -1   3  11       84.76       85.18      6.05 o 
   0   3  11       15.84       13.59      2.86 o 
   1   3  11        2.09       -1.81      1.81 o 
   2   3  11       15.47        6.23      2.50 o 
  -5   4  11       21.08       12.93      2.76 o 
  -4   4  11       16.17       21.56      5.69 o 
  -3   4  11        2.91        5.61      1.74 o 
  -2   4  11      109.33      110.17      6.87 o 
  -1   4  11       19.13       17.62      4.96 o 
   0   4  11       45.27       48.40      5.13 o 
   1   4  11       26.61       26.46      4.05 o 
   2   4  11        0.01        1.23      1.93 o 
  -5   5  11       69.00       73.74     10.13 o 
  -4   5  11        1.29        1.14      2.80 o 
  -3   5  11       74.13       90.02      6.29 o 
  -2   5  11       14.36       13.09      2.75 o 
  -1   5  11        7.79        5.63      1.86 o 
   0   5  11       21.22       28.32      4.20 o 
   1   5  11       10.68       12.27      3.06 o 
  -3   6  11        0.90       -1.85      1.85 o 
  -2   6  11        6.59        1.47      1.76 o 
  -1   6  11       59.64       56.41      7.70 o 
  -3  -6  12        5.39        5.31      3.05 o 
  -2  -6  12       43.53       37.80      3.81 o 
  -1  -6  12       22.48       21.49      2.81 o 
   0  -6  12       64.40       67.74      6.37 o 
   1  -6  12        0.16       -1.64      2.18 o 
  -4  -5  12       58.87       57.53      4.53 o 
  -3  -5  12        3.59        4.11      2.02 o 
  -2  -5  12        2.75        2.24      1.12 o 
  -1  -5  12       34.42       35.04      4.55 o 
   0  -5  12       12.77        9.26      2.04 o 
   1  -5  12       48.29       58.04      5.85 o 
   2  -5  12       53.82       69.11      6.73 o 
  -5  -4  12        1.91        5.65      2.58 o 
  -4  -4  12      171.16      176.86      7.59 o 
  -3  -4  12       22.79       18.93      2.57 o 
  -2  -4  12       33.41       32.85      2.77 o 
  -1  -4  12       57.31       48.58      3.77 o 
   0  -4  12       14.89       14.60      2.31 o 
   1  -4  12      151.01      160.19      6.50 o 
   2  -4  12        5.86        6.36      2.67 o 
  -5  -3  12        1.21        1.03      1.55 o 
  -4  -3  12        5.53        3.91      1.29 o 
  -3  -3  12      110.18      112.72      4.73 o 
  -2  -3  12        2.00        1.36      1.44 o 
  -1  -3  12       40.39       36.92      3.18 o 
   0  -3  12       34.06       41.11      3.75 o 
   1  -3  12       13.62       11.77      2.22 o 
   2  -3  12       96.12      105.41      6.05 o 
   3  -3  12       67.44       77.34      7.27 o 
  -6  -2  12      111.27      115.07      8.08 o 
  -5  -2  12        9.04        7.41      2.32 o 
  -4  -2  12       40.36       45.57      3.39 o 
  -3  -2  12      197.73      205.18      6.19 o 
  -2  -2  12       47.76       53.00      3.47 o 
  -1  -2  12       66.75       56.47      3.35 o 
   0  -2  12       34.57       32.83      3.40 o 
   1  -2  12        5.97        7.88      1.85 o 
   2  -2  12      154.32      164.57     12.25 o 
   3  -2  12       19.21       11.51      2.91 o 
  -6  -1  12       74.03       71.83      9.16 o 
  -5  -1  12        6.12        4.70      2.37 o 
  -4  -1  12        5.71        2.37      1.45 o 
  -3  -1  12       74.33       73.44      3.60 o 
  -2  -1  12       86.13       87.93      3.81 o 
  -1  -1  12        1.65        0.80      0.94 o 
   0  -1  12       98.79      103.01      5.50 o 
   1  -1  12        9.21        5.15      1.65 o 
   2  -1  12        2.40        2.55      1.36 o 
   3  -1  12       97.75      104.49      6.25 o 
  -6   0  12       36.00       41.42      6.87 o 
  -5   0  12       95.61       99.53      6.75 o 
  -4   0  12       45.00       43.07      4.96 o 
  -3   0  12      133.83      145.82      6.19 o 
  -2   0  12       80.43       85.93      4.34 o 
  -1   0  12       66.32       58.57      3.50 o 
   0   0  12       66.66       69.14      4.50 o 
   1   0  12        3.03        3.24      1.36 o 
   2   0  12        1.60        0.26      1.39 o 
   3   0  12       78.14       92.12      5.83 o 
  -6   1  12        0.25        1.02      1.51 o 
  -5   1  12      122.32      126.32      9.14 o 
  -4   1  12       14.69       14.17      2.89 o 
  -3   1  12       47.85       50.35      3.13 o 
  -2   1  12      142.01      146.67      5.45 o 
  -1   1  12       18.21       20.92      3.37 o 
   0   1  12       17.15        9.90      2.62 o 
   1   1  12       88.83       99.47      7.37 o 
   2   1  12        0.85        3.70      2.20 o 
   3   1  12        1.44       -0.47      3.09 o 
  -6   2  12       96.12       82.58      8.15 o 
  -5   2  12       48.25       50.94      4.85 o 
  -4   2  12       37.61       45.47      4.62 o 
  -3   2  12       63.64       59.69      4.67 o 
  -2   2  12      202.13      222.50      9.99 o 
  -1   2  12        1.11       -0.23      4.68 o 
   0   2  12       44.02       40.59      4.70 o 
   1   2  12       40.23       34.44      4.42 o 
   2   2  12        4.06        5.57      2.80 o 
  -5   3  12        9.98       13.48      5.14 o 
  -4   3  12      113.70      153.99     14.84 o 
  -3   3  12        5.95        8.14      2.08 o 
  -2   3  12       98.71       99.61     12.94 o 
  -1   3  12      108.74      124.32      7.74 o 
   0   3  12        0.65       -1.95      1.95 o 
   1   3  12       29.84       21.99      3.84 o 
   2   3  12       35.67       30.55      4.56 o 
  -5   4  12       74.19       95.86     12.13 o 
  -4   4  12       47.10       62.77      9.98 o 
  -3   4  12        6.74        8.62      2.21 o 
  -2   4  12       27.47       27.86      3.73 o 
  -1   4  12      168.56      183.96     17.76 o 
   0   4  12       18.01       15.71      5.14 o 
   1   4  12        9.88        7.96      2.56 o 
  -3   5  12       47.43       38.13      4.32 o 
  -2   5  12        0.27        0.99      3.00 o 
  -1   5  12       85.78       91.09      7.16 o 
  -3  -5  13        2.15        1.55      2.68 o 
  -2  -5  13        4.45        5.93      1.80 o 
  -1  -5  13       13.68       15.42      4.85 o 
   0  -5  13        4.94        4.08      1.56 o 
  -4  -4  13       52.44       60.94      4.59 o 
  -3  -4  13        8.01        4.03      2.25 o 
  -2  -4  13       12.96       23.95      2.84 o 
  -1  -4  13      116.48      115.32      5.41 o 
   0  -4  13       10.75       12.48      2.41 o 
   1  -4  13        1.24        1.61      1.79 o 
  -5  -3  13      103.18      111.34      9.93 o 
  -4  -3  13       13.73       14.84      2.20 o 
  -3  -3  13       41.35       35.57      3.28 o 
  -2  -3  13        1.42        0.89      1.27 o 
  -1  -3  13        0.48        1.50      1.14 o 
   0  -3  13        8.01       13.10      2.35 o 
   1  -3  13       12.70       10.92      2.29 o 
   2  -3  13       92.22      101.02      8.12 o 
  -5  -2  13       64.28       64.81     14.53 o 
  -4  -2  13      103.29      108.46      7.22 o 
  -3  -2  13       58.78       68.77      5.44 o 
  -2  -2  13       72.78       76.68      3.93 o 
  -1  -2  13       35.19       46.39      3.16 o 
   0  -2  13       43.36       39.63      3.73 o 
   1  -2  13       25.98       32.01      3.40 o 
   2  -2  13        6.80       -1.16      2.22 o 
  -5  -1  13        1.07        0.64      1.62 o 
  -4  -1  13       61.35       62.29      5.30 o 
  -3  -1  13       48.76       47.20      3.83 o 
  -2  -1  13       74.05       68.37      4.17 o 
  -1  -1  13       30.02       28.18      4.07 o 
   0  -1  13        1.15       -1.51      2.07 o 
   1  -1  13        0.35        0.11      1.84 o 
   2  -1  13       17.12       18.60      4.66 o 
  -5   0  13       35.47       28.88      4.08 o 
  -4   0  13        5.04        5.54      2.29 o 
  -3   0  13      164.94      181.30      7.72 o 
  -2   0  13       30.15       38.06      7.36 o 
  -1   0  13      151.65      150.42      8.92 o 
   0   0  13       33.43       49.05      5.37 o 
   1   0  13        0.72        1.49      1.84 o 
   2   0  13       29.79       39.26      5.14 o 
  -5   1  13       22.32       23.47      4.10 o 
  -4   1  13        0.32        2.97      2.62 o 
  -3   1  13        6.82        7.14      1.97 o 
  -2   1  13       50.64       59.16      5.25 o 
  -1   1  13       45.38       48.81      6.44 o 
   0   1  13       72.17       73.70      6.48 o 
   1   1  13        5.67        4.14      2.31 o 
  -5   2  13      265.28      328.74     23.63 o 
  -4   2  13       34.77       38.30      7.83 o 
  -3   2  13       14.95       20.66      3.07 o 
  -2   2  13      126.47      145.74     19.71 o 
  -1   2  13        6.81        6.58      2.20 o 
   0   2  13      141.00      153.57      9.39 o 
   1   2  13       16.77       17.91      4.70 o 
  -4   3  13       15.39       13.56      5.65 o 
  -3   3  13        3.95        5.93      4.96 o 
  -2   3  13        3.55        2.04      1.73 o 
  -1   3  13       17.44       12.82      2.92 o 
   0   3  13        6.42        4.65      2.18 o 
  -3   4  13       26.58       22.49      6.24 o 
  -2   4  13       49.79       47.05      4.97 o 
  -1   4  13       41.31       41.73      5.03 o 
  -3  -4  14        4.91        5.36      2.31 o 
  -2  -4  14      159.04      187.30      7.94 o 
  -1  -4  14       97.54       98.24      6.19 o 
  -4  -3  14        1.82        3.56      2.13 o 
  -3  -3  14        3.01        5.29      2.85 o 
  -2  -3  14        4.55        3.92      1.76 o 
  -1  -3  14       93.25      105.76      8.27 o 
   0  -3  14       25.38       17.80      2.74 o 
  -4  -2  14       67.29       73.30      6.10 o 
  -3  -2  14        3.15        7.77      2.52 o 
  -2  -2  14       21.47       33.35      3.28 o 
  -1  -2  14      218.32      263.34     12.84 o 
   0  -2  14       63.21       66.58      6.42 o 
   1  -2  14        5.00        6.52      2.75 o 
  -4  -1  14       23.74       20.53      4.09 o 
  -3  -1  14        0.29       -1.38      1.99 o 
  -2  -1  14        9.25       13.88      5.15 o 
  -1  -1  14        0.13        1.20      1.93 o 
   0  -1  14       57.65       78.74      7.04 o 
   1  -1  14       27.23       17.68      3.64 o 
  -4   0  14        6.10        3.85      3.33 o 
  -3   0  14       90.23      109.45     12.88 o 
  -2   0  14        0.42        1.12      1.83 o 
  -1   0  14      113.49      135.90      8.88 o 
   0   0  14      140.12      189.84     10.83 o 
  -4   1  14       42.06       52.34      9.60 o 
  -3   1  14       14.82       14.20      5.26 o 
  -2   1  14        0.04       -1.75      1.75 o 
  -1   1  14       20.75       26.17      4.03 o 
   0   1  14        6.42        7.74      2.64 o 
  -3   2  14        4.11       -4.33      4.33 o 
  -2   2  14       43.90       50.70      5.13 o 
  -1   2  14        7.45        7.09      2.36 o 
  -2  -1  15        0.03       -2.46      3.31 o 
                                                 
